# Supplementary material for: On exploring cross-sectional stability and persistence of microbiome in a multiple body site colorectal cancer dataset
Source: Front Microbiol. 2025 May 30;16:1449642. doi: 10.3389/fmicb.2025.1449642 (PMC12162472; doi:10.3389/fmicb.2025.1449642)
Supplement: Supplementary Data Sheet 1 — Metadata associated with the deposited sequences. [file Data_Sheet_1.csv]

Sample_ID	Subject_ID	Treatment	Treatment2	Saliva_Gut_Matching_Subject_ID	Sex	Age	Profession	Family_History	Disease_History_or_Surgical_History	Viral_Infection	Smoking	Alcohol_Consumption	Physical_Activity	Nutrion_Diet	ND_WD	ND_MC	ND_LGS	ND_LF	ND_RC	ND_HFD	ND_FVC	ND_LWC	ND_FFC	Antibiotic_Usage	Pathology_Report
Saliva_1	P1	CRC	Saliva	1=41	Female	60	Housewife	No	appendix/gallstone/ovarian disorder	No	No	No	No	all food, western diet	Yes	No	No	No	No	No	No	No	No	No	adenocarcinoma
Saliva_10	P10	CRC	Saliva	10=50	Female	62	Housewife	No	No	No	No	No	No	all food, high fat diet	No	No	No	No	No	Yes	No	No	No	No	adenocarcinoma
Saliva_11	P11	CRC	Saliva	11=51	Male	25	student	Yes, CRC of his mother/ polyp of his sister	rectal disorder	No	Yes	No	No	all food,	No	No	No	No	No	No	No	No	No	No	adenocarcinoma
Saliva_12	P12	CRC	Saliva	12=52	Female	45	Housewife	Yes/ brother CRC	No	No	No	No	No	all food	No	No	No	No	No	No	No	No	No	No	adenocarcinoma
Saliva_13	P13	CRC	Saliva	13=53	Male	63	retired employee	Yes/ father CRC	kidney stone surgury	No	No	No	No	all food , rice and meat	No	Yes	No	No	Yes	No	No	No	No	No	adenocarcinoma
Saliva_14	P14	CRC	Saliva	14=54	Female	56	Housewife	Yes/ brother	uterine fibroids	No	No	No	No	all food, high fat diet	No	No	No	No	No	Yes	No	No	No	No	adenocarcinoma
Saliva_15	P15	CRC	Saliva	15=55	Female	74	Housewife	No	No	Yes	No	No	No	all food	No	No	No	No	No	No	No	No	No	No	adenocarcinoma
Saliva_16	P16	CRC	Saliva	16=56	Male	62	Self_employment	Yes/ CRC of her mother	No	No	Yes	No	No	all food, less drinking water,	No	No	No	No	No	No	No	Yes	No	No	adenocarcinoma
Saliva_17	P17	CRC	Saliva	17=57	Male	41	Self_employment	Yes/ CRC of her sister, breast cancer of her sister	No	No	Yes	No	No	all food	No	No	No	No	No	No	No	No	No	No	adenocarcinoma
Saliva_18	P18	CRC	Saliva	18=58	Female	40	Housewife	No	Yes/ gravel	No	No	No	No	all food	No	No	No	No	No	No	No	No	No	No	adenocarcinoma
Saliva_19	P19	CRC	Saliva	19=59	Male	83	retired	No	heart surgury, Lung bronchitis	No	No	No	No	all food	No	No	No	No	No	No	No	No	No	No	adenocarcinoma
Saliva_2	P2	CRC	Saliva	2=42	Male	60	Retired	No	rectal disorder	No	Yes	No	No	all food,	No	No	No	No	No	No	No	No	No	No	adenocarcinoma
Saliva_20	P20	CRC	Saliva	20=60	Male	65	Self_employment	diabet,apendix	No	No	No	No	No	all food, no glucose	No	No	Yes	No	No	No	No	No	No	No	adenocarcinoma
Saliva_21	P21	CRC	Saliva	21=61	Male	73	Retired	breast cancer of his sister	appendix/lumbar disc	No	No	No	Yes	all food, less rice	No	No	No	No	Yes	No	No	No	No	No	adenocarcinoma
Saliva_22	P22	CRC	Saliva	22=62	Female	49	Housewife	Yes/CRC of her mother	No	No	No	No	No	all food	No	No	No	No	No	No	No	No	No	No	adenocarcinoma
Saliva_23	P23	CRC	Saliva	23=63	Male	68	Retired	No	No	No	No	No	No	all food, red meat consumption	No	Yes	No	No	No	No	No	No	No	No	adenocarcinoma
Saliva_24	P24	CRC	Saliva	24=64	Female	70	Housewife	No	No	No	No	No	No	all food	No	No	No	No	No	No	No	No	No	No	adenocarcinoma
Saliva_25	P25	CRC	Saliva	25=65	Female	25	Housewife	No	No	No	No	No	No	all food	No	No	No	No	No	No	No	No	No	No	adenocarcinoma
Saliva_26	HC26	HC	Saliva	26=66	Male	31	employee	No	No	No	No	No	Yes	all food	No	No	No	No	No	No	No	No	No	No	____
Saliva_27	HC27	HC	Saliva	27=67	Male	30	employee	No	No	No	No	No	Yes	all food, vegtable	No	No	No	No	No	No	Yes	No	No	No	____
Saliva_28	HC28	HC	Saliva	28=68	Male	60	retired employee	No	No	No	No	No	Yes	all food, rice consumption	No	No	No	No	Yes	No	No	No	No	No	_____
Saliva_29	HC29	HC	Saliva	29=69	Female	42	Housewife	No	No	No	No	No	No	all food	No	No	No	No	No	No	No	No	No	No	_____
Saliva_3	P3	CRC	Saliva	3=43	Female	51	Housewife	Yes/ for stroke	Yes, rectal surgury	No	No	No	No	all food, high meat consumption	No	Yes	No	No	No	No	No	No	No	No	adenocarcinoma
Saliva_30	HC30	HC	Saliva	30=70	Male	55	Self_employment	No	No	No	No	No	No	all food, low fast food consumption	No	No	No	No	No	No	No	No	No	No	____
Saliva_31	HC31	HC	Saliva	31=71	Female	36	financial employee	Yes/heart disorder	thyroid	No	No	No	No	all food	No	No	No	No	No	No	No	No	No	No	____
Saliva_32	HC32	HC	Saliva	32=72	Female	25	Housewife	No	No	No	No	No	No	all food	No	No	No	No	No	No	No	No	No	No	___
Saliva_33	HC33	HC	Saliva	33=73	Male	36	financial manager	No	No	No	Yes	No	Yes	all food, some times fast food	No	No	No	No	No	No	No	No	Yes	No	_____
Saliva_34	HC34	HC	Saliva	34=74	Female	53	Housewife	No	No	No	No	No	walking	all food	No	No	No	No	No	No	No	No	No	No	________
Saliva_35	HC35	HC	Saliva	35=75	Male	62	retired journalist	No	No	No	No	No	walking	all food	No	No	No	No	No	No	No	No	No	No	_____
Saliva_36	HC36	HC	Saliva	36=76	Female	38	Housewife	No	knee surgury	No	No	No	No	all food	No	No	No	No	No	No	No	No	No	No	____
Saliva_37	HC37	HC	Saliva	37=77	Male	37	butler	No	No	No	No	No	No	all food,	No	No	No	No	No	No	No	No	No	No	_____
Saliva_38	HC38	HC	Saliva	38=78	Male	31	employee	No	No	No	No	No	Yes	all food	No	No	No	No	No	No	No	No	No	No	___
Saliva_39	HC39	HC	Saliva	39=79	Male	31	butler	No	No	No	No	No	Yes	all food high fruit and vegtable	No	No	No	No	No	No	Yes	No	No	No	_____
Saliva_4	P4	CRC	Saliva	4=44	Male	84	Retired	No	diabetes, kidney disorder	No	No	No	No	all food, low glucose consumption	No	No	Yes	No	No	No	No	No	No	No	adenocarcinoma
Saliva_40	HC40	HC	Saliva	40=80	Male	25	Self_employment	reflax	hernia	No	Yes	No	yes, body building	all food	No	No	No	No	No	No	No	No	No	No	__
Saliva_5	P5	CRC	Saliva	5=45	Female	57	Housewife	No	blood pressure	No	No	No	No	all food. Less fruit	No	No	No	Yes	No	No	No	No	No	No	adenocarcinoma
Saliva_6	P6	CRC	Saliva	6=46	Male	57	employee	No	lumbar disc	No	No	No	No	all food, especially rice and meat	No	Yes	No	No	Yes	No	No	No	No	No	adenocarcinoma
Saliva_7	P7	CRC	Saliva	7=47	Male	72	Self_employment	No	heart attack	No	Yes	No	No	all food	No	No	No	No	No	No	No	No	No	No	adenocarcinoma
Saliva_8	P8	CRC	Saliva	8=48	Male	68	Retired	Yes/ lung disease of his father and sister	Angioedema	No	Yes	Yes	No	all food	No	No	No	No	No	No	No	No	No	No	adenocarcinoma
Saliva_9	P9	CRC	Saliva	9=49	Female	62	Housewife	Yes/ CRC of her sister	No	No	No	No	No	all food	No	No	No	No	No	No	No	No	No	No	adenocarcinoma
Stool_41	P1	CRC	Stool	1=41	Female	60	Housewife	No	appendix/gallstone/ovarian disorder	No	No	No	No	all food, western diet	Yes	No	No	No	No	No	No	No	No	No	adenocarcinoma
Stool_42	P2	CRC	Stool	2=42	Male	60	Retired	No	rectal disorder	No	Yes	No	No	all food,	No	No	No	No	No	No	No	No	No	No	adenocarcinoma
Stool_43	P3	CRC	Stool	3=43	Female	51	Housewife	Yes/ for stroke	Yes, rectal surgury	No	No	No	No	all food, high meat consumption	No	Yes	No	No	No	No	No	No	No	No	adenocarcinoma
Stool_44	P4	CRC	Stool	4=44	Male	84	Retired	No	diabetes, kidney disorder	No	No	No	No	all food, low glucose consumption	No	No	Yes	No	No	No	No	No	No	No	adenocarcinoma
Stool_45	P5	CRC	Stool	5=45	Female	57	Housewife	No	blood pressure	No	No	No	No	all food. Less fruit	No	No	No	Yes	No	No	No	No	No	No	adenocarcinoma
Stool_46	P7	CRC	Stool	6=46	Male	57	employee	No	lumbar disc	No	No	No	No	all food, especially rice and meat	No	Yes	No	No	Yes	No	No	No	No	No	adenocarcinoma
Stool_47	P7	CRC	Stool	7=47	Male	72	Self_employment	No	heart attack	No	Yes	No	No	all food	No	No	No	No	No	No	No	No	No	No	adenocarcinoma
Stool_48	P8	CRC	Stool	8=48	Male	68	Retired	Yes/ lung disease of his father and sister	Angioedema	No	Yes	Yes	No	all food	No	No	No	No	No	No	No	No	No	No	adenocarcinoma
Stool_49	P9	CRC	Stool	9=49	Female	62	Housewife	Yes/ CRC of her sister	No	No	No	No	No	all food	No	No	No	No	No	No	No	No	No	No	adenocarcinoma
Stool_50	P10	CRC	Stool	10=50	Female	62	Housewife	No	No	No	No	No	No	all food, high fat diet	No	No	No	No	No	Yes	No	No	No	No	adenocarcinoma
Stool_51	P11	CRC	Stool	11=51	Male	25	student	Yes, CRC of his mother/ polyp of his sister	rectal disorder	No	Yes	No	No	all food,	No	No	No	No	No	No	No	No	No	No	adenocarcinoma
Stool_52	P12	CRC	Stool	12=52	Female	45	Housewife	Yes/ brother CRC	No	No	No	No	No	all food	No	No	No	No	No	No	No	No	No	No	adenocarcinoma
Stool_53	P13	CRC	Stool	13=53	Male	63	retired employee	Yes/ father CRC	kidney stone surgury	No	No	No	No	all food , rice and meat	No	Yes	No	No	Yes	No	No	No	No	No	adenocarcinoma
Stool_54	P14	CRC	Stool	14=54	Female	56	Housewife	Yes/ brother	uterine fibroids	No	No	No	No	all food, high fat diet	No	No	No	No	No	Yes	No	No	No	No	adenocarcinoma
Stool_55	P15	CRC	Stool	15=55	Female	74	Housewife	No	No	Yes	No	No	No	all food	No	No	No	No	No	No	No	No	No	No	adenocarcinoma
Stool_56	P16	CRC	Stool	16=56	Male	62	Self_employment	Yes/ CRC of her mother	No	No	Yes	No	No	all food, less drinking water,	No	No	No	No	No	No	No	Yes	No	No	adenocarcinoma
Stool_57	P17	CRC	Stool	17=57	Male	41	Self_employment	Yes/ CRC of her sister, breast cancer of her sister	No	No	Yes	No	No	all food	No	No	No	No	No	No	No	No	No	No	adenocarcinoma
Stool_58	P18	CRC	Stool	18=58	Female	40	Housewife	No	Yes/ gravel	No	No	No	No	all food	No	No	No	No	No	No	No	No	No	No	adenocarcinoma
Stool_59	P19	CRC	Stool	19=59	Male	83	retired	No	heart surgury, Lung bronchitis	No	No	No	No	all food	No	No	No	No	No	No	No	No	No	No	adenocarcinoma
Stool_60	P20	CRC	Stool	20=60	Male	65	Self_employment	diabet,apendix	No	No	No	No	No	all food, no glucose	No	No	Yes	No	No	No	No	No	No	No	adenocarcinoma
Stool_61	P21	CRC	Stool	21=61	Male	73	Retired	breast cancer of his sister	appendix/lumbar disc	No	No	No	Yes	all food, less rice	No	No	No	No	Yes	No	No	No	No	No	adenocarcinoma
Stool_62	P22	CRC	Stool	22=62	Female	49	Housewife	Yes/CRC of her mother	No	No	No	No	No	all food	No	No	No	No	No	No	No	No	No	No	adenocarcinoma
Stool_63	P23	CRC	Stool	23=63	Male	68	Retired	No	No	No	No	No	No	all food, red meat consumption	No	Yes	No	No	No	No	No	No	No	No	adenocarcinoma
Stool_64	P24	CRC	Stool	24=64	Female	70	Housewife	No	No	No	No	No	No	all food	No	No	No	No	No	No	No	No	No	No	adenocarcinoma
Stool_65	P25	CRC	Stool	25=65	Female	25	Housewife	No	No	No	No	No	No	all food	No	No	No	No	No	No	No	No	No	No	adenocarcinoma
Stool_66	HC26	HC	Stool	26=66	Male	31	employee	No	No	No	No	No	Yes	all food	No	No	No	No	No	No	Yes	No	No	No	____
Stool_67	HV27	HC	Stool	27=67	Male	30	employee	No	No	No	No	No	Yes	all food, vegtable	No	No	No	No	No	No	No	No	No	No	____
Stool_68	HC28	HC	Stool	28=68	Male	60	retired employee	No	No	No	No	No	Yes	all food, rice consumption	No	No	No	No	Yes	No	No	No	No	No	_____
Stool_69	HC29	HC	Stool	29=69	Female	42	Housewife	No	No	No	No	No	No	all food	No	No	No	No	No	No	No	No	No	No	_____
Stool_70	HC30	HC	Stool	30=70	Male	55	Self_employment	No	No	No	No	No	No	all food, low fast food consumption	No	No	No	No	No	No	No	No	No	No	____
Stool_71	HC31	HC	Stool	31=71	Female	36	financial employee	Yes/heart disorder	thyroid	No	No	No	No	all food	No	No	No	No	No	No	No	No	No	No	____
Stool_72	HC32	HC	Stool	32=72	Female	25	Housewife	No	No	No	No	No	No	all food	No	No	No	No	No	No	No	No	No	No	___
Stool_73	HC33	HC	Stool	33=73	Male	36	financial manager	No	No	No	Yes	No	Yes	all food, some times fast food	No	No	No	No	No	No	No	No	Yes	No	_____
Stool_74	HC34	HC	Stool	34=74	Female	53	Housewife	No	No	No	No	No	walking	all food	No	No	No	No	No	No	No	No	No	No	________
Stool_75	HC35	HC	Stool	35=75	Male	62	retired journalist	No	No	No	No	No	walking	all food	No	No	No	No	No	No	No	No	No	No	_____
Stool_76	HC36	HC	Stool	36=76	Female	38	Housewife	No	knee surgury	No	No	No	No	all food	No	No	No	No	No	No	No	No	No	No	____
Stool_77	HC37	HC	Stool	37=77	Male	37	butler	No	No	No	No	No	No	all food,	No	No	No	No	No	No	No	No	No	No	_____
Stool_78	HC38	HC	Stool	38=78	Male	31	employee	No	No	No	No	No	Yes	all food	No	No	No	No	No	No	No	No	No	No	___
Stool_79	HC39	HC	Stool	39=79	Male	31	butler	No	No	No	No	No	Yes	all food high fruit and vegtable	No	No	No	No	No	No	Yes	No	No	No	_____
Stool_80	HC40	HC	Stool	40=80	Male	25	Self_employment	reflax	hernia	No	Yes	No	yes, body building	all food	No	No	No	No	No	No	No	No	No	No	__
