# Supplementary material for: On exploring cross-sectional stability and persistence of microbiome in a multiple body site colorectal cancer dataset
Source: Front Microbiol. 2025 May 30;16:1449642. doi: 10.3389/fmicb.2025.1449642 (PMC12162472; doi:10.3389/fmicb.2025.1449642)
Supplement: Supplementary Data Sheet 2 — Source data for core microbiome analysis. [file Data_Sheet_2.csv]

Groups	OTU	Occupancy	Relative Abundance	Neutral Model Category	Kingdom	Phylum	Class	Order	Family	Genus	Otus
HC_SALIVA	OTU_1000	1	0.000235182	Above	Bacteria	Firmicutes	Bacilli	Lactobacillales	Streptococcaceae	Streptococcus
HC_SALIVA	OTU_1008	1	0.000401564	Above	Bacteria	Firmicutes	Bacilli	Lactobacillales	Streptococcaceae	Streptococcus
HC_SALIVA	OTU_1010	1	0.00023097	Above	Bacteria	Firmicutes	Negativicutes	Veillonellales-Selenomonadales	Veillonellaceae	Veillonella
HC_SALIVA	OTU_1046	1	0.000470364	Above	Bacteria	Firmicutes	Bacilli	Lactobacillales	Streptococcaceae	Streptococcus
HC_SALIVA	OTU_1053	1	0.000480894	Above	Bacteria	Firmicutes	Bacilli	Lactobacillales	Streptococcaceae	Streptococcus
HC_SALIVA	OTU_1066	1	0.000186741	Above	Bacteria	Firmicutes	Bacilli	Staphylococcales	Gemellaceae	Gemella
HC_SALIVA	OTU_1071	1	0.000504763	Above	Bacteria	Firmicutes	Bacilli	Lactobacillales	Streptococcaceae	Streptococcus
HC_SALIVA	OTU_11002	1	9.13E-05	Above	Bacteria	Firmicutes	Bacilli	Lactobacillales	Streptococcaceae	Streptococcus
HC_SALIVA	OTU_11009	1	0.000235182	Above	Bacteria	Firmicutes	Bacilli	Lactobacillales	Streptococcaceae	Streptococcus
HC_SALIVA	OTU_11097	1	0.000280112	Above	Bacteria	Firmicutes	Bacilli	Lactobacillales	Streptococcaceae	Streptococcus
HC_SALIVA	OTU_1117	1	0.000185337	Above	Bacteria	Firmicutes	Negativicutes	Veillonellales-Selenomonadales	Veillonellaceae	Veillonella
HC_SALIVA	OTU_1118	1	0.000338381	Above	Bacteria	Bacteroidota	Bacteroidia	Bacteroidales	Prevotellaceae	Prevotella	Prevotella_histicola
HC_SALIVA	OTU_1124	1	0.000114432	Above	Bacteria	Firmicutes	Negativicutes	Veillonellales-Selenomonadales	Veillonellaceae	Veillonella
HC_SALIVA	OTU_1125	1	0.000469662	Above	Bacteria	Firmicutes	Bacilli	Lactobacillales	Streptococcaceae	Streptococcus
HC_SALIVA	OTU_1158	1	0.000473172	Above	Bacteria	Firmicutes	Bacilli	Lactobacillales	Streptococcaceae	Streptococcus
HC_SALIVA	OTU_1184	1	0.000103901	Above	Bacteria	Bacteroidota	Bacteroidia	Bacteroidales	Porphyromonadaceae	Porphyromonas	Porphyromonas_pasteri
HC_SALIVA	OTU_1193	1	0.000183933	Above	Bacteria	Firmicutes	Bacilli	Staphylococcales	Gemellaceae	Gemella
HC_SALIVA	OTU_1196	1	0.000259051	Above	Bacteria	Bacteroidota	Bacteroidia	Bacteroidales	Prevotellaceae	Prevotella	Prevotella_melaninogenica
HC_SALIVA	OTU_1214	1	0.000455621	Above	Bacteria	Firmicutes	Bacilli	Lactobacillales	Streptococcaceae	Streptococcus
HC_SALIVA	OTU_1217	1	0.00016568	Above	Bacteria	Firmicutes	Bacilli	Staphylococcales	Gemellaceae	Gemella
HC_SALIVA	OTU_1229	1	9.34E-05	Above	Bacteria	Firmicutes	Bacilli	Lactobacillales	Streptococcaceae	Streptococcus
HC_SALIVA	OTU_1251	1	0.000176913	Above	Bacteria	Firmicutes	Bacilli	Staphylococcales	Gemellaceae	Gemella
HC_SALIVA	OTU_1265	1	9.13E-05	Above	Bacteria	Firmicutes	Negativicutes	Veillonellales-Selenomonadales	Veillonellaceae	Megasphaera	Megasphaera_micronuciformis
HC_SALIVA	OTU_1278	1	0.000662019	Above	Bacteria	Firmicutes	Negativicutes	Veillonellales-Selenomonadales	Veillonellaceae	Megasphaera	Megasphaera_micronuciformis
HC_SALIVA	OTU_1283	1	0.000171999	Above	Bacteria	Firmicutes	Bacilli	Lactobacillales	Streptococcaceae	Streptococcus	Streptococcus_salivarius
HC_SALIVA	OTU_12978	1	4.98E-05	Above	Bacteria	Bacteroidota	Bacteroidia	Flavobacteriales	Weeksellaceae	Bergeyella	uncultured_bacterium
HC_SALIVA	OTU_1311	1	0.000209206	Above	Bacteria	Proteobacteria	Gammaproteobacteria	Pasteurellales	Pasteurellaceae	Haemophilus
HC_SALIVA	OTU_1340	1	0.000119346	Above	Bacteria	Firmicutes	Negativicutes	Veillonellales-Selenomonadales	Veillonellaceae	Veillonella
HC_SALIVA	OTU_1360	1	0.00023799	Above	Bacteria	Proteobacteria	Gammaproteobacteria	Burkholderiales	Burkholderiaceae	Lautropia	uncultured_bacterium
HC_SALIVA	OTU_1411	1	0.000244308	Above	Bacteria	Bacteroidota	Bacteroidia	Bacteroidales	Porphyromonadaceae	Porphyromonas
HC_SALIVA	OTU_1418	1	0.000130579	Above	Bacteria	Firmicutes	Negativicutes	Veillonellales-Selenomonadales	Veillonellaceae	Veillonella
HC_SALIVA	OTU_1478	1	0.000260455	Above	Bacteria	Bacteroidota	Bacteroidia	Bacteroidales	Paludibacteraceae	F0058	uncultured_bacterium
HC_SALIVA	OTU_1529	1	0.000195166	Above	Bacteria	Bacteroidota	Bacteroidia	Flavobacteriales	Weeksellaceae	Bergeyella	uncultured_bacterium
HC_SALIVA	OTU_1573	1	0.000191656	Above	Bacteria	Fusobacteriota	Fusobacteriia	Fusobacteriales	Fusobacteriaceae	Fusobacterium
HC_SALIVA	OTU_1581	1	5.97E-05	Above	Bacteria	Firmicutes	Bacilli	Lactobacillales	Streptococcaceae	Streptococcus
HC_SALIVA	OTU_1582	1	0.000563032	Above	Bacteria	Firmicutes	Negativicutes	Veillonellales-Selenomonadales	Veillonellaceae	Veillonella
HC_SALIVA	OTU_1594	1	0.000135493	Above	Bacteria	Firmicutes	Bacilli	Staphylococcales	Gemellaceae	Gemella
HC_SALIVA	OTU_1596	1	0.000366462	Above	Bacteria	Firmicutes	Negativicutes	Veillonellales-Selenomonadales	Veillonellaceae	Veillonella
HC_SALIVA	OTU_1660	1	0.00024852	Above	Bacteria	Firmicutes	Negativicutes	Veillonellales-Selenomonadales	Veillonellaceae	Veillonella
HC_SALIVA	OTU_1670	1	0.000150938	Above	Bacteria	Firmicutes	Bacilli	Lactobacillales	Streptococcaceae	Streptococcus
HC_SALIVA	OTU_1672	1	0.000172701	Above	Bacteria	Firmicutes	Negativicutes	Veillonellales-Selenomonadales	Veillonellaceae	Veillonella
HC_SALIVA	OTU_1674	1	0.00040016	Above	Bacteria	Firmicutes	Bacilli	Lactobacillales
HC_SALIVA	OTU_1677	1	0.00040016	Above	Bacteria	Firmicutes	Negativicutes	Veillonellales-Selenomonadales	Veillonellaceae	Veillonella
HC_SALIVA	OTU_1696	1	7.23E-05	Above	Bacteria	Firmicutes	Bacilli	Lactobacillales	Streptococcaceae	Streptococcus
HC_SALIVA	OTU_1703	1	0.000133387	Above	Bacteria	Bacteroidota	Bacteroidia	Bacteroidales	Porphyromonadaceae	Porphyromonas
HC_SALIVA	OTU_1748	1	0.000327148	Above	Bacteria	Firmicutes	Bacilli	Lactobacillales	Streptococcaceae	Streptococcus
HC_SALIVA	OTU_1801	1	0.00036576	Above	Bacteria	Proteobacteria	Gammaproteobacteria	Pasteurellales	Pasteurellaceae	Aggregatibacter	uncultured_bacterium
HC_SALIVA	OTU_1902	1	0.000225353	Above	Bacteria	Firmicutes	Negativicutes	Veillonellales-Selenomonadales	Veillonellaceae	Veillonella
HC_SALIVA	OTU_20135	1	9.48E-05	Above	Bacteria	Firmicutes	Bacilli	Lactobacillales	Streptococcaceae	Streptococcus
HC_SALIVA	OTU_2014	1	0.000266071	Above	Bacteria	Firmicutes	Bacilli	Lactobacillales	Carnobacteriaceae	Granulicatella
HC_SALIVA	OTU_2049	1	0.000299067	Above	Bacteria	Bacteroidota	Bacteroidia	Bacteroidales	Porphyromonadaceae	Porphyromonas
HC_SALIVA	OTU_208	1	0.00083121	Above	Bacteria	Bacteroidota	Bacteroidia	Bacteroidales	Prevotellaceae	Prevotella	Prevotella_melaninogenica
HC_SALIVA	OTU_2116	1	0.00015164	Above	Bacteria	Bacteroidota	Bacteroidia	Bacteroidales	Prevotellaceae	Prevotella	Prevotella_melaninogenica
HC_SALIVA	OTU_2171	1	0.000140407	Above	Bacteria	Patescibacteria	Saccharimonadia	Saccharimonadales	Saccharimonadaceae	Candidatus_Saccharimonas	uncultured_bacterium
HC_SALIVA	OTU_224	1	0.000814361	Above	Bacteria	Firmicutes	Negativicutes	Veillonellales-Selenomonadales	Veillonellaceae	Veillonella
HC_SALIVA	OTU_2260	1	0.000253435	Above	Bacteria	Fusobacteriota	Fusobacteriia	Fusobacteriales	Fusobacteriaceae	Fusobacterium
HC_SALIVA	OTU_2339	1	0.000105305	Above	Bacteria	Firmicutes	Bacilli	Lactobacillales	Streptococcaceae	Streptococcus
HC_SALIVA	OTU_2374	1	0.000226055	Above	Bacteria	Firmicutes	Bacilli	Lactobacillales	Streptococcaceae	Streptococcus
HC_SALIVA	OTU_2375	1	9.55E-05	Above	Bacteria	Firmicutes	Bacilli	Lactobacillales	Streptococcaceae	Streptococcus
HC_SALIVA	OTU_2395	1	0.000135493	Above	Bacteria	Bacteroidota	Bacteroidia	Bacteroidales	Prevotellaceae	Prevotella	Prevotella_melaninogenica
HC_SALIVA	OTU_2411	1	7.79E-05	Above	Bacteria	Proteobacteria	Gammaproteobacteria	Pasteurellales	Pasteurellaceae
HC_SALIVA	OTU_2462	1	6.81E-05	Above	Bacteria	Fusobacteriota	Fusobacteriia	Fusobacteriales	Leptotrichiaceae	Leptotrichia	Leptotrichia_hongkongensis
HC_SALIVA	OTU_2523	1	0.000385417	Above	Bacteria	Bacteroidota	Bacteroidia	Bacteroidales	Porphyromonadaceae	Porphyromonas
HC_SALIVA	OTU_2542	1	0.000315916	Above	Bacteria	Firmicutes	Bacilli	Lactobacillales	Streptococcaceae	Streptococcus
HC_SALIVA	OTU_2632	1	0.000154448	Above	Bacteria	Firmicutes	Bacilli	Staphylococcales	Gemellaceae	Gemella
HC_SALIVA	OTU_2653	1	0.000107411	Above	Bacteria	Bacteroidota	Bacteroidia	Bacteroidales	Prevotellaceae	Prevotella	Prevotella_melaninogenica
HC_SALIVA	OTU_2735	1	0.00079681	Above	Bacteria	Fusobacteriota	Fusobacteriia	Fusobacteriales	Leptotrichiaceae	Leptotrichia
HC_SALIVA	OTU_2760	1	0.000103901	Above	Bacteria	Firmicutes	Bacilli	Lactobacillales	Streptococcaceae	Streptococcus
HC_SALIVA	OTU_2787	1	0.000307491	Above	Bacteria	Firmicutes	Bacilli	Lactobacillales	Streptococcaceae	Streptococcus
HC_SALIVA	OTU_2794	1	0.000132685	Above	Bacteria	Firmicutes	Negativicutes	Veillonellales-Selenomonadales	Veillonellaceae	Veillonella
HC_SALIVA	OTU_28	1	0.000428241	Above	Bacteria	Firmicutes	Negativicutes	Veillonellales-Selenomonadales	Veillonellaceae	Dialister
HC_SALIVA	OTU_2841	1	0.000463343	Above	Bacteria	Firmicutes	Bacilli	Lactobacillales	Streptococcaceae	Streptococcus
HC_SALIVA	OTU_2865	1	0.000341891	Above	Bacteria	Firmicutes	Bacilli	Lactobacillales	Streptococcaceae	Streptococcus
HC_SALIVA	OTU_2898	1	0.000148831	Above	Bacteria	Firmicutes	Bacilli	Lactobacillales	Streptococcaceae	Streptococcus
HC_SALIVA	OTU_2917	1	0.000270986	Above	Bacteria	Firmicutes	Negativicutes	Veillonellales-Selenomonadales	Veillonellaceae	Veillonella
HC_SALIVA	OTU_2954	1	0.000252733	Above	Bacteria	Firmicutes	Bacilli	Lactobacillales	Streptococcaceae	Streptococcus
HC_SALIVA	OTU_2963	1	0.000373483	Above	Bacteria	Firmicutes	Bacilli	Lactobacillales	Streptococcaceae	Streptococcus
HC_SALIVA	OTU_3021	1	0.000177615	Above	Bacteria	Patescibacteria	Saccharimonadia	Saccharimonadales	Saccharimonadaceae	Candidatus_Saccharimonas	uncultured_bacterium
HC_SALIVA	OTU_3070	1	0.000708354	Above	Bacteria	Firmicutes	Bacilli	Lactobacillales	Streptococcaceae	Streptococcus
HC_SALIVA	OTU_3169	1	0.000346103	Above	Bacteria	Firmicutes	Bacilli	Lactobacillales	Streptococcaceae	Streptococcus
HC_SALIVA	OTU_3194	1	0.00011022	Above	Bacteria	Firmicutes	Bacilli	Lactobacillales	Streptococcaceae	Streptococcus
HC_SALIVA	OTU_3201	1	0.000745561	Above	Bacteria	Fusobacteriota	Fusobacteriia	Fusobacteriales	Fusobacteriaceae	Fusobacterium
HC_SALIVA	OTU_3215	1	0.000339083	Above	Bacteria	Firmicutes	Bacilli	Staphylococcales	Gemellaceae	Gemella
HC_SALIVA	OTU_3258	1	4.70E-05	Above	Bacteria	Bacteroidota	Bacteroidia	Flavobacteriales	Weeksellaceae	Bergeyella	uncultured_bacterium
HC_SALIVA	OTU_3260	1	0.000103901	Above	Bacteria	Firmicutes	Negativicutes	Veillonellales-Selenomonadales	Veillonellaceae	Veillonella
HC_SALIVA	OTU_3453	1	0.00016919	Above	Bacteria	Firmicutes	Bacilli	Lactobacillales	Streptococcaceae	Streptococcus
HC_SALIVA	OTU_3490	1	0.000377695	Above	Bacteria	Firmicutes	Bacilli	Lactobacillales	Streptococcaceae	Streptococcus
HC_SALIVA	OTU_3491	1	0.000346103	Above	Bacteria	Firmicutes	Bacilli	Lactobacillales	Streptococcaceae	Streptococcus
HC_SALIVA	OTU_364	1	0.000395246	Above	Bacteria	Bacteroidota	Bacteroidia	Bacteroidales	Prevotellaceae	Prevotella	Prevotella_histicola
HC_SALIVA	OTU_3655	1	4.00E-05	Above	Bacteria	Bacteroidota	Bacteroidia	Flavobacteriales	Weeksellaceae	Bergeyella	uncultured_bacterium
HC_SALIVA	OTU_3676	1	6.25E-05	Above	Bacteria	Firmicutes	Bacilli	Lactobacillales	Streptococcaceae	Streptococcus
HC_SALIVA	OTU_3677	1	0.000223247	Above	Bacteria	Firmicutes	Bacilli	Lactobacillales	Streptococcaceae	Streptococcus
HC_SALIVA	OTU_3726	1	0.000349614	Above	Bacteria	Firmicutes	Bacilli	Lactobacillales	Streptococcaceae	Streptococcus
HC_SALIVA	OTU_373	1	0.000306789	Above	Bacteria	Bacteroidota	Bacteroidia	Bacteroidales	Prevotellaceae	Prevotella	Prevotella_histicola
HC_SALIVA	OTU_3761	1	0.000116538	Above	Bacteria	Firmicutes	Bacilli	Lactobacillales	Streptococcaceae	Streptococcus	Streptococcus_salivarius
HC_SALIVA	OTU_3812	1	0.00015164	Above	Bacteria	Firmicutes	Bacilli	Lactobacillales	Carnobacteriaceae	Granulicatella
HC_SALIVA	OTU_3815	1	0.000336275	Above	Bacteria	Firmicutes	Bacilli	Lactobacillales	Streptococcaceae	Streptococcus
HC_SALIVA	OTU_3869	1	0.000493531	Above	Bacteria	Firmicutes	Bacilli	Lactobacillales	Streptococcaceae	Streptococcus
HC_SALIVA	OTU_3872	1	0.000553204	Above	Bacteria	Firmicutes	Bacilli	Staphylococcales	Gemellaceae	Gemella	uncultured_bacterium
HC_SALIVA	OTU_3875	1	0.000192358	Above	Bacteria	Firmicutes	Bacilli	Lactobacillales	Streptococcaceae	Streptococcus
HC_SALIVA	OTU_3936	1	0.00036576	Above	Bacteria	Firmicutes	Bacilli	Lactobacillales	Streptococcaceae	Streptococcus
HC_SALIVA	OTU_394	1	0.000270284	Above	Bacteria	Fusobacteriota	Fusobacteriia	Fusobacteriales	Leptotrichiaceae	Leptotrichia	Leptotrichia_hongkongensis
HC_SALIVA	OTU_3964	1	0.000131983	Above	Bacteria	Firmicutes	Bacilli	Lactobacillales	Streptococcaceae	Streptococcus
HC_SALIVA	OTU_409	1	0.000538461	Above	Bacteria	Firmicutes	Negativicutes	Veillonellales-Selenomonadales	Veillonellaceae	Veillonella
HC_SALIVA	OTU_4197	1	0.000395246	Above	Bacteria	Firmicutes	Bacilli	Lactobacillales	Streptococcaceae	Streptococcus
HC_SALIVA	OTU_4203	1	0.00035172	Above	Bacteria	Firmicutes	Bacilli	Lactobacillales	Streptococcaceae	Streptococcus
HC_SALIVA	OTU_4213	1	8.14E-05	Above	Bacteria	Firmicutes	Negativicutes	Veillonellales-Selenomonadales	Veillonellaceae	Veillonella
HC_SALIVA	OTU_432	1	0.000501253	Above	Bacteria	Patescibacteria	Saccharimonadia	Saccharimonadales	Saccharimonadaceae	Candidatus_Saccharimonas	uncultured_bacterium
HC_SALIVA	OTU_4332	1	0.000108815	Above	Bacteria	Firmicutes	Negativicutes	Veillonellales-Selenomonadales	Veillonellaceae	Veillonella
HC_SALIVA	OTU_4355	1	0.000168488	Above	Bacteria	Firmicutes	Bacilli	Lactobacillales	Streptococcaceae	Streptococcus
HC_SALIVA	OTU_436	1	0.000778557	Above	Bacteria	Firmicutes	Clostridia	Lachnospirales	Lachnospiraceae	Lachnoanaerobaculum
HC_SALIVA	OTU_4365	1	0.00052442	Above	Bacteria	Firmicutes	Bacilli	Lactobacillales	Streptococcaceae	Streptococcus
HC_SALIVA	OTU_437	1	0.000409287	Above	Bacteria	Bacteroidota	Bacteroidia	Bacteroidales	Prevotellaceae	Prevotella	Prevotella_melaninogenica
HC_SALIVA	OTU_441	1	0.000492127	Above	Bacteria	Bacteroidota	Bacteroidia	Flavobacteriales	Weeksellaceae	Bergeyella	uncultured_bacterium
HC_SALIVA	OTU_4416	1	0.000460535	Above	Bacteria	Firmicutes	Bacilli	Lactobacillales	Streptococcaceae	Streptococcus
HC_SALIVA	OTU_4452	1	0.000428241	Above	Bacteria	Firmicutes	Bacilli	Lactobacillales	Streptococcaceae	Streptococcus
HC_SALIVA	OTU_451	1	0.000353124	Above	Bacteria	Bacteroidota	Bacteroidia	Flavobacteriales	Flavobacteriaceae	Capnocytophaga	Capnocytophaga_leadbetteri
HC_SALIVA	OTU_4530	1	0.000228161	Above	Bacteria	Firmicutes	Bacilli	Lactobacillales	Streptococcaceae	Streptococcus
HC_SALIVA	OTU_4534	1	0.000295557	Above	Bacteria	Firmicutes	Bacilli	Lactobacillales	Streptococcaceae	Streptococcus
HC_SALIVA	OTU_4648	1	0.000309598	Above	Bacteria	Firmicutes	Bacilli	Staphylococcales	Gemellaceae	Gemella
HC_SALIVA	OTU_468	1	0.000289941	Above	Bacteria	Bacteroidota	Bacteroidia	Bacteroidales	Porphyromonadaceae	Porphyromonas	Porphyromonas_pasteri
HC_SALIVA	OTU_4708	1	0.000107411	Above	Bacteria	Firmicutes	Bacilli	Lactobacillales	Streptococcaceae	Streptococcus
HC_SALIVA	OTU_4712	1	8.99E-05	Above	Bacteria	Firmicutes	Bacilli	Lactobacillales	Streptococcaceae	Streptococcus
HC_SALIVA	OTU_4713	1	0.000451409	Above	Bacteria	Firmicutes	Bacilli	Staphylococcales	Gemellaceae	Gemella
HC_SALIVA	OTU_4722	1	0.000238692	Above	Bacteria	Firmicutes	Bacilli	Lactobacillales	Streptococcaceae	Streptococcus
HC_SALIVA	OTU_485	1	0.000580583	Above	Bacteria	Bacteroidota	Bacteroidia	Bacteroidales	Prevotellaceae	Prevotella
HC_SALIVA	OTU_488	1	0.000254839	Above	Bacteria	Bacteroidota	Bacteroidia	Flavobacteriales	Flavobacteriaceae	Capnocytophaga
HC_SALIVA	OTU_492	1	0.000318022	Above	Bacteria	Firmicutes	Bacilli	Lactobacillales	Carnobacteriaceae	Granulicatella
HC_SALIVA	OTU_4929	1	0.000116538	Above	Bacteria	Firmicutes	Bacilli	Lactobacillales	Streptococcaceae	Streptococcus
HC_SALIVA	OTU_502	1	0.000340487	Above	Bacteria	Proteobacteria	Gammaproteobacteria	Burkholderiales	Neisseriaceae	Neisseria	Neisseria_perflava
HC_SALIVA	OTU_5037	1	0.000247116	Above	Bacteria	Firmicutes	Bacilli	Lactobacillales	Streptococcaceae	Streptococcus
HC_SALIVA	OTU_5044	1	0.000237288	Above	Bacteria	Firmicutes	Bacilli	Lactobacillales	Streptococcaceae	Streptococcus
HC_SALIVA	OTU_514	1	0.000193762	Above	Bacteria	Firmicutes	Bacilli	Lactobacillales	Carnobacteriaceae	Granulicatella
HC_SALIVA	OTU_515	1	0.000294855	Above	Bacteria	Firmicutes	Negativicutes	Veillonellales-Selenomonadales	Veillonellaceae	Veillonella
HC_SALIVA	OTU_5224	1	0.000319426	Above	Bacteria	Firmicutes	Bacilli	Lactobacillales	Streptococcaceae	Streptococcus
HC_SALIVA	OTU_5262	1	0.000254137	Above	Bacteria	Firmicutes	Bacilli	Lactobacillales	Streptococcaceae	Streptococcus
HC_SALIVA	OTU_540	1	0.000544077	Above	Bacteria	Fusobacteriota	Fusobacteriia	Fusobacteriales	Fusobacteriaceae	Fusobacterium
HC_SALIVA	OTU_5406	1	0.000112326	Above	Bacteria	Firmicutes	Bacilli	Lactobacillales	Streptococcaceae	Streptococcus
HC_SALIVA	OTU_548	1	0.000281516	Above	Bacteria	Firmicutes	Bacilli	Lactobacillales	Streptococcaceae	Streptococcus
HC_SALIVA	OTU_551	1	0.000254137	Above	Bacteria	Firmicutes	Negativicutes	Veillonellales-Selenomonadales	Veillonellaceae	Megasphaera	Megasphaera_micronuciformis
HC_SALIVA	OTU_5559	1	0.000287132	Above	Bacteria	Bacteroidota	Bacteroidia	Bacteroidales	Porphyromonadaceae	Porphyromonas	Porphyromonas_pasteri
HC_SALIVA	OTU_5566	1	0.000167084	Above	Bacteria	Firmicutes	Bacilli	Lactobacillales	Streptococcaceae	Streptococcus
HC_SALIVA	OTU_563	1	0.00079681	Above	Bacteria	Firmicutes	Negativicutes	Veillonellales-Selenomonadales	Veillonellaceae	Veillonella
HC_SALIVA	OTU_568	1	0.00080032	Above	Bacteria	Proteobacteria	Gammaproteobacteria	Pasteurellales	Pasteurellaceae	Haemophilus
HC_SALIVA	OTU_5705	1	0.000168488	Above	Bacteria	Firmicutes	Bacilli	Lactobacillales	Streptococcaceae	Streptococcus
HC_SALIVA	OTU_571	1	0.000364356	Above	Bacteria	Proteobacteria	Gammaproteobacteria	Pasteurellales	Pasteurellaceae	Aggregatibacter	uncultured_bacterium
HC_SALIVA	OTU_5730	1	0.000150938	Above	Bacteria	Firmicutes	Bacilli	Lactobacillales	Carnobacteriaceae	Granulicatella
HC_SALIVA	OTU_576	1	0.000496339	Above	Bacteria	Firmicutes	Bacilli	Staphylococcales	Gemellaceae	Gemella
HC_SALIVA	OTU_580	1	0.000459131	Above	Bacteria	Proteobacteria	Gammaproteobacteria	Pasteurellales	Pasteurellaceae	Haemophilus
HC_SALIVA	OTU_587	1	0.000473172	Above	Bacteria	Firmicutes	Bacilli	Lactobacillales	Streptococcaceae	Streptococcus
HC_SALIVA	OTU_5906	1	0.000101093	Above	Bacteria	Firmicutes	Bacilli	Lactobacillales	Streptococcaceae	Streptococcus
HC_SALIVA	OTU_591	1	0.000179019	Above	Bacteria	Firmicutes	Bacilli	Lactobacillales	Carnobacteriaceae	Granulicatella
HC_SALIVA	OTU_5919	1	0.000219737	Above	Bacteria	Firmicutes	Negativicutes	Veillonellales-Selenomonadales	Veillonellaceae	Veillonella
HC_SALIVA	OTU_5992	1	0.000318724	Above	Bacteria	Firmicutes	Negativicutes	Veillonellales-Selenomonadales	Veillonellaceae	Veillonella
HC_SALIVA	OTU_6066	1	0.000131281	Above	Bacteria	Firmicutes	Bacilli	Lactobacillales	Streptococcaceae	Streptococcus
HC_SALIVA	OTU_610	1	0.000201484	Above	Bacteria	Firmicutes	Bacilli	Lactobacillales	Carnobacteriaceae	Granulicatella
HC_SALIVA	OTU_6115	1	0.000335573	Above	Bacteria	Firmicutes	Bacilli	Lactobacillales	Streptococcaceae	Streptococcus	Streptococcus_salivarius
HC_SALIVA	OTU_628	1	0.000198676	Above	Bacteria	Bacteroidota	Bacteroidia	Bacteroidales	Porphyromonadaceae	Porphyromonas	Porphyromonas_pasteri
HC_SALIVA	OTU_6283	1	0.000170595	Above	Bacteria	Bacteroidota	Bacteroidia	Bacteroidales	Porphyromonadaceae	Porphyromonas	uncultured_bacterium
HC_SALIVA	OTU_6304	1	0.000160064	Above	Bacteria	Firmicutes	Bacilli	Lactobacillales	Streptococcaceae	Streptococcus
HC_SALIVA	OTU_6453	1	0.000318022	Above	Bacteria	Firmicutes	Bacilli	Lactobacillales	Streptococcaceae	Streptococcus
HC_SALIVA	OTU_6523	1	0.000140407	Above	Bacteria	Firmicutes	Bacilli	Lactobacillales
HC_SALIVA	OTU_6589	1	0.000307491	Above	Bacteria	Firmicutes	Bacilli	Lactobacillales	Streptococcaceae	Streptococcus
HC_SALIVA	OTU_6603	1	0.000249925	Above	Bacteria	Firmicutes	Bacilli	Lactobacillales	Streptococcaceae	Streptococcus
HC_SALIVA	OTU_7227	1	0.000106709	Above	Bacteria	Firmicutes	Bacilli	Lactobacillales	Carnobacteriaceae	Granulicatella
HC_SALIVA	OTU_7241	1	0.000296259	Above	Bacteria	Firmicutes	Bacilli	Lactobacillales	Streptococcaceae	Streptococcus
HC_SALIVA	OTU_7269	1	6.81E-05	Above	Bacteria	Firmicutes	Bacilli	Lactobacillales	Streptococcaceae	Streptococcus
HC_SALIVA	OTU_736	1	0.00012777	Above	Bacteria	Proteobacteria	Gammaproteobacteria	Pasteurellales	Pasteurellaceae	Haemophilus
HC_SALIVA	OTU_7596	1	0.000326446	Above	Bacteria	Bacteroidota	Bacteroidia	Bacteroidales	Porphyromonadaceae	Porphyromonas	Porphyromonas_pasteri
HC_SALIVA	OTU_764	1	0.000168488	Above	Bacteria	Firmicutes	Negativicutes	Veillonellales-Selenomonadales	Veillonellaceae	Veillonella
HC_SALIVA	OTU_7717	1	0.000154448	Above	Bacteria	Firmicutes	Bacilli	Lactobacillales	Streptococcaceae	Streptococcus
HC_SALIVA	OTU_776	1	0.00052091	Above	Bacteria	Proteobacteria	Gammaproteobacteria	Burkholderiales	Neisseriaceae	Neisseria
HC_SALIVA	OTU_802	1	0.000367164	Above	Bacteria	Fusobacteriota	Fusobacteriia	Fusobacteriales	Leptotrichiaceae	Leptotrichia
HC_SALIVA	OTU_807	1	0.00015866	Above	Bacteria	Bacteroidota	Bacteroidia	Bacteroidales	Porphyromonadaceae	Porphyromonas	Porphyromonas_pasteri
HC_SALIVA	OTU_8092	1	0.000146023	Above	Bacteria	Firmicutes	Bacilli	Lactobacillales	Streptococcaceae	Streptococcus
HC_SALIVA	OTU_823	1	0.000137599	Above	Bacteria	Fusobacteriota	Fusobacteriia	Fusobacteriales	Leptotrichiaceae	Leptotrichia	Leptotrichia_hongkongensis
HC_SALIVA	OTU_831	1	5.62E-05	Above	Bacteria	Bacteroidota	Bacteroidia	Flavobacteriales	Flavobacteriaceae	Capnocytophaga	Capnocytophaga_leadbetteri
HC_STOOL	OTU_10029	0.8	7.65E-05	Above	Bacteria	Proteobacteria	Gammaproteobacteria	Enterobacterales	Enterobacteriaceae	Escherichia-Shigella
HC_STOOL	OTU_10165	0.8	0.000195294	Above	Bacteria	Firmicutes	Clostridia	Oscillospirales	Ruminococcaceae	Faecalibacterium
HC_STOOL	OTU_1031	0.933333333	0.000334288	Above	Bacteria	Bacteroidota	Bacteroidia	Bacteroidales	Tannerellaceae	Parabacteroides	Parabacteroides_merdae
HC_STOOL	OTU_1047	0.8	0.000219926	Above	Bacteria	Firmicutes	Clostridia	Lachnospirales	Lachnospiraceae	Lachnoclostridium
HC_STOOL	OTU_105	1	0.002789544	Above	Bacteria	Bacteroidota	Bacteroidia	Bacteroidales	Tannerellaceae	Parabacteroides	Parabacteroides_merdae
HC_STOOL	OTU_1054	0.866666667	0.000174182	Above	Bacteria	Firmicutes	Clostridia	Lachnospirales	Lachnospiraceae	Blautia
HC_STOOL	OTU_1105	0.866666667	0.000168903	Above	Bacteria	Firmicutes	Clostridia	Lachnospirales	Lachnospiraceae	Blautia
HC_STOOL	OTU_1110	0.866666667	0.00026831	Above	Bacteria	Bacteroidota	Bacteroidia	Bacteroidales	Tannerellaceae	Parabacteroides	Parabacteroides_merdae
HC_STOOL	OTU_11673	0.8	0.000180339	Above	Bacteria	Proteobacteria	Gammaproteobacteria	Enterobacterales	Enterobacteriaceae	Escherichia-Shigella
HC_STOOL	OTU_1173	1	0.000168024	Above	Bacteria	Firmicutes	Clostridia	Lachnospirales	Lachnospiraceae	Dorea
HC_STOOL	OTU_1182	0.8	0.000121399	Above	Bacteria	Firmicutes	Clostridia	Oscillospirales	Oscillospiraceae	UCG-003
HC_STOOL	OTU_1206	0.8	5.63E-05	Above	Bacteria	Firmicutes	Clostridia	Lachnospirales	Lachnospiraceae	[Eubacterium]_hallii_group
HC_STOOL	OTU_1223	0.933333333	0.000439852	Above	Bacteria	Bacteroidota	Bacteroidia	Bacteroidales	Tannerellaceae	Parabacteroides	Parabacteroides_merdae
HC_STOOL	OTU_1228	0.8	0.000230483	Above	Bacteria	Bacteroidota	Bacteroidia	Bacteroidales	Bacteroidaceae	Bacteroides
HC_STOOL	OTU_1246	0.8	0.000168903	Above	Bacteria	Firmicutes	Clostridia	Oscillospirales	Ruminococcaceae	Faecalibacterium
HC_STOOL	OTU_1256	0.933333333	0.000220806	Above	Bacteria	Bacteroidota	Bacteroidia	Bacteroidales	Tannerellaceae	Parabacteroides	Parabacteroides_merdae
HC_STOOL	OTU_1260	0.8	0.000214648	Above	Bacteria	Firmicutes	Clostridia	Oscillospirales	Ruminococcaceae	Faecalibacterium
HC_STOOL	OTU_1267	0.8	0.000142512	Above	Bacteria	Firmicutes	Clostridia	Oscillospirales	Oscillospiraceae	UCG-003
HC_STOOL	OTU_1300	0.933333333	0.000216407	Above	Bacteria	Bacteroidota	Bacteroidia	Bacteroidales	Tannerellaceae	Parabacteroides	Parabacteroides_merdae
HC_STOOL	OTU_1334	0.8	0.000138993	Above	Bacteria	Firmicutes	Clostridia	Oscillospirales	Ruminococcaceae	Subdoligranulum
HC_STOOL	OTU_1348	0.933333333	0.000127557	Above	Bacteria	Firmicutes	Clostridia	Lachnospirales	Lachnospiraceae	Blautia
HC_STOOL	OTU_1366	0.8	9.85E-05	Above	Bacteria	Firmicutes	Clostridia	Oscillospirales	Oscillospiraceae	UCG-003
HC_STOOL	OTU_14	0.8	0.000113482	Above	Bacteria	Firmicutes	Bacilli	Lactobacillales	Streptococcaceae	Streptococcus
HC_STOOL	OTU_1413	0.8	0.000133715	Above	Bacteria	Firmicutes	Clostridia	Lachnospirales	Lachnospiraceae	Coprococcus
HC_STOOL	OTU_1414	0.933333333	0.000184738	Above	Bacteria	Bacteroidota	Bacteroidia	Bacteroidales	Tannerellaceae	Parabacteroides	Parabacteroides_merdae
HC_STOOL	OTU_1460	0.8	8.62E-05	Above	Bacteria	Bacteroidota	Bacteroidia	Bacteroidales	Bacteroidaceae	Bacteroides
HC_STOOL	OTU_1510	0.866666667	7.65E-05	Above	Bacteria	Firmicutes	Clostridia	Oscillospirales	Oscillospiraceae	UCG-003
HC_STOOL	OTU_1530	0.8	5.28E-05	Above	Bacteria	Firmicutes	Clostridia	Lachnospirales	Lachnospiraceae	[Eubacterium]_hallii_group
HC_STOOL	OTU_1561	0.866666667	0.000228723	Above	Bacteria	Proteobacteria	Gammaproteobacteria	Enterobacterales	Enterobacteriaceae	Escherichia-Shigella
HC_STOOL	OTU_1603	0.933333333	0.00011788	Above	Bacteria	Firmicutes	Clostridia	Lachnospirales	Lachnospiraceae	Blautia
HC_STOOL	OTU_1713	0.8	0.000186497	Above	Bacteria	Firmicutes	Clostridia	Lachnospirales	Lachnospiraceae	Blautia
HC_STOOL	OTU_1725	1	0.001018698	Above	Bacteria	Proteobacteria	Gammaproteobacteria	Enterobacterales	Enterobacteriaceae	Escherichia-Shigella
HC_STOOL	OTU_1754	0.866666667	0.000176821	Above	Bacteria	Proteobacteria	Gammaproteobacteria	Enterobacterales	Enterobacteriaceae	Escherichia-Shigella
HC_STOOL	OTU_1758	0.8	9.32E-05	Above	Bacteria	Bacteroidota	Bacteroidia	Bacteroidales	Bacteroidaceae	Bacteroides
HC_STOOL	OTU_1804	0.933333333	0.000323731	Above	Bacteria	Actinobacteriota	Coriobacteriia	Coriobacteriales	Coriobacteriaceae	Collinsella
HC_STOOL	OTU_1819	0.866666667	0.000282385	Above	Bacteria	Bacteroidota	Bacteroidia	Bacteroidales	Bacteroidaceae	Bacteroides
HC_STOOL	OTU_1849	0.8	3.61E-05	Above	Bacteria	Firmicutes	Clostridia	Lachnospirales	Lachnospiraceae	Roseburia
HC_STOOL	OTU_1869	0.8	0.000252475	Above	Bacteria	Firmicutes	Clostridia	Oscillospirales	Oscillospiraceae	UCG-005	uncultured_organism
HC_STOOL	OTU_2039	0.866666667	0.000155708	Above	Bacteria	Firmicutes	Clostridia	Lachnospirales	Lachnospiraceae	Anaerostipes
HC_STOOL	OTU_2111	0.8	0.00014867	Above	Bacteria	Bacteroidota	Bacteroidia	Bacteroidales	Tannerellaceae	Parabacteroides	Parabacteroides_merdae
HC_STOOL	OTU_213	1	0.000763584	Above	Bacteria	Proteobacteria	Gammaproteobacteria	Enterobacterales	Enterobacteriaceae	Escherichia-Shigella
HC_STOOL	OTU_2165	0.8	6.69E-05	Above	Bacteria	Firmicutes	Clostridia	Oscillospirales	Oscillospiraceae	UCG-003
HC_STOOL	OTU_22414	1	0.001005503	Above	Bacteria	Proteobacteria	Gammaproteobacteria	Enterobacterales	Enterobacteriaceae	Escherichia-Shigella
HC_STOOL	OTU_2249	0.8	5.89E-05	Above	Bacteria	Bacteroidota	Bacteroidia	Bacteroidales	Bacteroidaceae	Bacteroides
HC_STOOL	OTU_2295	0.8	0.000172422	Above	Bacteria	Actinobacteriota	Actinobacteria	Bifidobacteriales	Bifidobacteriaceae	Bifidobacterium
HC_STOOL	OTU_23	1	0.006768449	Above	Bacteria	Proteobacteria	Gammaproteobacteria	Enterobacterales	Enterobacteriaceae	Escherichia-Shigella
HC_STOOL	OTU_23614	0.933333333	0.000219046	Above	Bacteria	Bacteroidota	Bacteroidia	Bacteroidales	Tannerellaceae	Parabacteroides	Parabacteroides_merdae
HC_STOOL	OTU_23702	0.8	9.76E-05	Above	Bacteria	Firmicutes	Clostridia	Oscillospirales	Ruminococcaceae	Faecalibacterium
HC_STOOL	OTU_2458	0.866666667	0.000244558	Above	Bacteria	Proteobacteria	Gammaproteobacteria	Enterobacterales	Enterobacteriaceae	Escherichia-Shigella
HC_STOOL	OTU_248	0.866666667	0.000226084	Above	Bacteria	Firmicutes	Clostridia	Lachnospirales	Lachnospiraceae
HC_STOOL	OTU_2539	0.8	0.000189137	Above	Bacteria	Firmicutes	Clostridia	Lachnospirales	Lachnospiraceae	Roseburia
HC_STOOL	OTU_2571	0.8	0.000165384	Above	Bacteria	Firmicutes	Clostridia	Lachnospirales	Lachnospiraceae	Roseburia
HC_STOOL	OTU_2613	0.8	6.60E-05	Above	Bacteria	Firmicutes	Clostridia	Lachnospirales	Lachnospiraceae
HC_STOOL	OTU_2698	0.8	0.000109083	Above	Bacteria	Firmicutes	Clostridia	Lachnospirales	Lachnospiraceae	Fusicatenibacter
HC_STOOL	OTU_2882	0.866666667	0.000103805	Above	Bacteria	Actinobacteriota	Coriobacteriia	Coriobacteriales	Coriobacteriaceae	Collinsella
HC_STOOL	OTU_2906	0.8	0.000100286	Above	Bacteria	Bacteroidota	Bacteroidia	Bacteroidales	Bacteroidaceae	Bacteroides
HC_STOOL	OTU_2940	0.866666667	0.000159227	Above	Bacteria	Firmicutes	Clostridia	Oscillospirales	Ruminococcaceae	Faecalibacterium
HC_STOOL	OTU_3032	0.8	7.48E-05	Above	Bacteria	Firmicutes	Clostridia	Lachnospirales	Lachnospiraceae	Roseburia
HC_STOOL	OTU_309	0.8	0.000101166	Above	Bacteria	Firmicutes	Clostridia	Lachnospirales	Lachnospiraceae
HC_STOOL	OTU_3248	0.866666667	9.50E-05	Above	Bacteria	Firmicutes	Clostridia	Lachnospirales	Lachnospiraceae	Blautia
HC_STOOL	OTU_341	1	0.002127126	Above	Bacteria	Proteobacteria	Gammaproteobacteria	Enterobacterales	Enterobacteriaceae	Escherichia-Shigella
HC_STOOL	OTU_344	1	0.000710801	Above	Bacteria	Proteobacteria	Gammaproteobacteria	Enterobacterales	Enterobacteriaceae	Escherichia-Shigella
HC_STOOL	OTU_3555	0.8	0.000166264	Above	Bacteria	Proteobacteria	Gammaproteobacteria	Enterobacterales	Enterobacteriaceae	Escherichia-Shigella
HC_STOOL	OTU_357	0.8	0.000221686	Above	Bacteria	Firmicutes	Clostridia	Lachnospirales	Lachnospiraceae	Lachnoclostridium
HC_STOOL	OTU_3620	0.933333333	0.000414341	Above	Bacteria	Bacteroidota	Bacteroidia	Bacteroidales	Tannerellaceae	Parabacteroides	Parabacteroides_merdae
HC_STOOL	OTU_3733	0.8	0.000225204	Above	Bacteria	Firmicutes	Clostridia	Oscillospirales	Ruminococcaceae	Faecalibacterium
HC_STOOL	OTU_378	1	0.00166968	Above	Bacteria	Bacteroidota	Bacteroidia	Bacteroidales	Tannerellaceae	Parabacteroides	Parabacteroides_merdae
HC_STOOL	OTU_382	0.866666667	0.000304378	Above	Bacteria	Firmicutes	Clostridia	Lachnospirales	Lachnospiraceae	Lachnoclostridium
HC_STOOL	OTU_3927	0.8	4.05E-05	Above	Bacteria	Actinobacteriota	Coriobacteriia	Coriobacteriales	Coriobacteriaceae	Collinsella
HC_STOOL	OTU_412	0.933333333	0.000406424	Above	Bacteria	Firmicutes	Clostridia	Lachnospirales	Lachnospiraceae	Dorea
HC_STOOL	OTU_4230	0.933333333	0.000286784	Above	Bacteria	Proteobacteria	Gammaproteobacteria	Enterobacterales	Enterobacteriaceae	Escherichia-Shigella
HC_STOOL	OTU_4257	0.933333333	5.89E-05	Above	Bacteria	Firmicutes	Clostridia	Lachnospirales	Lachnospiraceae	Blautia
HC_STOOL	OTU_4269	0.866666667	7.21E-05	Above	Bacteria	Firmicutes	Clostridia	Oscillospirales	Butyricicoccaceae	Butyricicoccus
HC_STOOL	OTU_4378	0.866666667	0.00014779	Above	Bacteria	Proteobacteria	Gammaproteobacteria	Enterobacterales	Enterobacteriaceae	Escherichia-Shigella
HC_STOOL	OTU_472	0.8	0.000210249	Above	Bacteria	Firmicutes	Clostridia	Lachnospirales	Lachnospiraceae	Coprococcus
HC_STOOL	OTU_4746	0.933333333	0.000175941	Above	Bacteria	Bacteroidota	Bacteroidia	Bacteroidales	Tannerellaceae	Parabacteroides	Parabacteroides_merdae
HC_STOOL	OTU_4821	0.866666667	0.000153948	Above	Bacteria	Proteobacteria	Gammaproteobacteria	Enterobacterales	Enterobacteriaceae	Escherichia-Shigella
HC_STOOL	OTU_5060	0.933333333	9.85E-05	Above	Bacteria	Bacteroidota	Bacteroidia	Bacteroidales	Tannerellaceae	Parabacteroides	Parabacteroides_merdae
HC_STOOL	OTU_521	0.866666667	0.000337807	Above	Bacteria	Firmicutes	Clostridia	Lachnospirales	Lachnospiraceae	Roseburia
HC_STOOL	OTU_525	0.866666667	0.000293821	Above	Bacteria	Firmicutes	Clostridia	Lachnospirales	Lachnospiraceae	Coprococcus
HC_STOOL	OTU_5306	0.8	0.000154828	Above	Bacteria	Bacteroidota	Bacteroidia	Bacteroidales	Bacteroidaceae	Bacteroides
HC_STOOL	OTU_549	0.8	0.00026919	Above	Bacteria	Firmicutes	Clostridia	Lachnospirales	Lachnospiraceae	Lachnospiraceae_UCG-004
HC_STOOL	OTU_5510	0.8	4.84E-05	Above	Bacteria	Actinobacteriota	Coriobacteriia	Coriobacteriales	Coriobacteriaceae	Collinsella
HC_STOOL	OTU_5780	0.8	6.95E-05	Above	Bacteria	Proteobacteria	Gammaproteobacteria	Enterobacterales	Enterobacteriaceae	Escherichia-Shigella
HC_STOOL	OTU_584	1	0.000614034	Above	Bacteria	Actinobacteriota	Coriobacteriia	Coriobacteriales	Coriobacteriaceae	Collinsella
HC_STOOL	OTU_599	0.866666667	0.000197934	Above	Bacteria	Firmicutes	Clostridia	Lachnospirales	Lachnospiraceae	Fusicatenibacter
HC_STOOL	OTU_609	1	0.000548056	Above	Bacteria	Actinobacteriota	Coriobacteriia	Coriobacteriales	Coriobacteriaceae	Collinsella
HC_STOOL	OTU_620	0.8	0.000152189	Above	Bacteria	Firmicutes	Clostridia	Lachnospirales	Lachnospiraceae
HC_STOOL	OTU_622	0.933333333	0.000105565	Above	Bacteria	Firmicutes	Clostridia	Lachnospirales	Lachnospiraceae
HC_STOOL	OTU_635	0.8	0.000228723	Above	Bacteria	Firmicutes	Clostridia	Oscillospirales	Butyricicoccaceae	Butyricicoccus	Butyricicoccus_sp.
HC_STOOL	OTU_6352	0.8	0.000103805	Above	Bacteria	Firmicutes	Clostridia	Lachnospirales	Lachnospiraceae	Roseburia
HC_STOOL	OTU_656	0.933333333	0.000271829	Above	Bacteria	Firmicutes	Clostridia	Lachnospirales	Lachnospiraceae	Blautia
HC_STOOL	OTU_708	0.866666667	4.31E-05	Above	Bacteria	Firmicutes	Clostridia	Lachnospirales	Lachnospiraceae
HC_STOOL	OTU_728	1	0.001320437	Above	Bacteria	Proteobacteria	Gammaproteobacteria	Enterobacterales	Enterobacteriaceae	Escherichia-Shigella
HC_STOOL	OTU_859	0.933333333	0.0004161	Above	Bacteria	Bacteroidota	Bacteroidia	Bacteroidales	Bacteroidaceae	Bacteroides
HC_STOOL	OTU_94	1	0.006334754	Above	Bacteria	Proteobacteria	Gammaproteobacteria	Enterobacterales	Enterobacteriaceae	Escherichia-Shigella
HC_STOOL	OTU_967	0.866666667	0.000247197	Above	Bacteria	Firmicutes	Clostridia	Lachnospirales	Lachnospiraceae	Lachnospiraceae_NK4A136_group
CRC_SALIVA	OTU_1008	1	0.000367671	Above	Bacteria	Firmicutes	Bacilli	Lactobacillales	Streptococcaceae	Streptococcus
CRC_SALIVA	OTU_1044	0.913043478	0.000148453	Above	Bacteria	Firmicutes	Negativicutes	Veillonellales-Selenomonadales	Veillonellaceae	Veillonella
CRC_SALIVA	OTU_1066	0.956521739	0.000168452	Above	Bacteria	Firmicutes	Bacilli	Staphylococcales	Gemellaceae	Gemella
CRC_SALIVA	OTU_1071	1	0.000339211	Above	Bacteria	Firmicutes	Bacilli	Lactobacillales	Streptococcaceae	Streptococcus
CRC_SALIVA	OTU_11009	0.913043478	0.000146145	Above	Bacteria	Firmicutes	Bacilli	Lactobacillales	Streptococcaceae	Streptococcus
CRC_SALIVA	OTU_11026	0.913043478	8.46E-05	Above	Bacteria	Firmicutes	Negativicutes	Veillonellales-Selenomonadales	Veillonellaceae	Veillonella
CRC_SALIVA	OTU_1127	0.913043478	0.00014153	Above	Bacteria	Firmicutes	Negativicutes	Veillonellales-Selenomonadales	Veillonellaceae	Veillonella
CRC_SALIVA	OTU_1158	1	0.00045382	Above	Bacteria	Firmicutes	Bacilli	Lactobacillales	Streptococcaceae	Streptococcus
CRC_SALIVA	OTU_1195	0.956521739	0.000199219	Above	Bacteria	Firmicutes	Negativicutes	Veillonellales-Selenomonadales	Veillonellaceae	Veillonella
CRC_SALIVA	OTU_1214	1	0.000450743	Above	Bacteria	Firmicutes	Bacilli	Lactobacillales	Streptococcaceae	Streptococcus
CRC_SALIVA	OTU_1217	0.913043478	0.000159991	Above	Bacteria	Firmicutes	Bacilli	Staphylococcales	Gemellaceae	Gemella
CRC_SALIVA	OTU_128	1	0.001224545	Above	Bacteria	Firmicutes	Bacilli	Lactobacillales	Streptococcaceae	Streptococcus
CRC_SALIVA	OTU_1406	1	0.000292291	Above	Bacteria	Firmicutes	Bacilli	Lactobacillales	Streptococcaceae	Streptococcus
CRC_SALIVA	OTU_1491	0.913043478	0.000129993	Above	Bacteria	Campilobacterota	Campylobacteria	Campylobacterales	Campylobacteraceae	Campylobacter	Campylobacter_concisus
CRC_SALIVA	OTU_1499	1	0.001029941	Above	Bacteria	Firmicutes	Bacilli	Lactobacillales	Streptococcaceae	Streptococcus
CRC_SALIVA	OTU_1644	0.913043478	8.00E-05	Above	Bacteria	Campilobacterota	Campylobacteria	Campylobacterales	Campylobacteraceae	Campylobacter	Campylobacter_concisus
CRC_SALIVA	OTU_1671	1	0.000490741	Above	Bacteria	Firmicutes	Bacilli	Lactobacillales	Carnobacteriaceae	Granulicatella
CRC_SALIVA	OTU_1674	1	0.001279157	Above	Bacteria	Firmicutes	Bacilli	Lactobacillales
CRC_SALIVA	OTU_1716	1	0.000806877	Above	Bacteria	Firmicutes	Bacilli	Lactobacillales	Streptococcaceae	Streptococcus
CRC_SALIVA	OTU_17773	0.913043478	2.85E-05	Above	Bacteria	Firmicutes	Bacilli	Lactobacillales	Streptococcaceae	Streptococcus
CRC_SALIVA	OTU_2012	1	0.001210699	Above	Bacteria	Proteobacteria	Gammaproteobacteria	Burkholderiales	Neisseriaceae	Neisseria
CRC_SALIVA	OTU_2014	1	0.000703036	Above	Bacteria	Firmicutes	Bacilli	Lactobacillales	Carnobacteriaceae	Granulicatella
CRC_SALIVA	OTU_2072	1	0.001281465	Above	Bacteria	Proteobacteria	Gammaproteobacteria	Burkholderiales	Neisseriaceae	Neisseria
CRC_SALIVA	OTU_2126	1	0.000618426	Above	Bacteria	Firmicutes	Bacilli	Lactobacillales	Streptococcaceae	Streptococcus
CRC_SALIVA	OTU_218	1	0.001274542	Above	Bacteria	Firmicutes	Bacilli	Staphylococcales	Gemellaceae	Gemella
CRC_SALIVA	OTU_2217	1	0.000475357	Above	Bacteria	Firmicutes	Bacilli	Lactobacillales	Streptococcaceae	Streptococcus
CRC_SALIVA	OTU_2281	0.913043478	0.000116916	Above	Bacteria	Bacteroidota	Bacteroidia	Bacteroidales	Prevotellaceae	Prevotella	Prevotella_salivae
CRC_SALIVA	OTU_2374	0.956521739	0.000189989	Above	Bacteria	Firmicutes	Bacilli	Lactobacillales	Streptococcaceae	Streptococcus
CRC_SALIVA	OTU_2492	0.913043478	0.000109994	Above	Bacteria	Firmicutes	Bacilli	Lactobacillales	Streptococcaceae	Streptococcus
CRC_SALIVA	OTU_2542	1	0.000351518	Above	Bacteria	Firmicutes	Bacilli	Lactobacillales	Streptococcaceae	Streptococcus
CRC_SALIVA	OTU_261	1	0.00123839	Above	Bacteria	Firmicutes	Bacilli	Lactobacillales	Streptococcaceae	Streptococcus
CRC_SALIVA	OTU_2638	1	0.000407669	Above	Bacteria	Firmicutes	Bacilli	Lactobacillales	Streptococcaceae	Streptococcus
CRC_SALIVA	OTU_2653	0.913043478	0.000144607	Above	Bacteria	Bacteroidota	Bacteroidia	Bacteroidales	Prevotellaceae	Prevotella	Prevotella_melaninogenica
CRC_SALIVA	OTU_2787	1	0.000247678	Above	Bacteria	Firmicutes	Bacilli	Lactobacillales	Streptococcaceae	Streptococcus
CRC_SALIVA	OTU_2803	1	0.00087918	Above	Bacteria	Firmicutes	Bacilli	Lactobacillales	Streptococcaceae	Streptococcus
CRC_SALIVA	OTU_2841	1	0.000285368	Above	Bacteria	Firmicutes	Bacilli	Lactobacillales	Streptococcaceae	Streptococcus
CRC_SALIVA	OTU_2878	1	0.000814568	Above	Bacteria	Bacteroidota	Bacteroidia	Bacteroidales	Prevotellaceae	Prevotella	Prevotella_melaninogenica
CRC_SALIVA	OTU_3051	1	0.001300694	Above	Bacteria	Firmicutes	Bacilli	Lactobacillales	Streptococcaceae	Streptococcus
CRC_SALIVA	OTU_3070	1	0.000526893	Above	Bacteria	Firmicutes	Bacilli	Lactobacillales	Streptococcaceae	Streptococcus
CRC_SALIVA	OTU_3114	1	0.000799954	Above	Bacteria	Firmicutes	Bacilli	Lactobacillales	Carnobacteriaceae	Granulicatella
CRC_SALIVA	OTU_3417	1	0.000346134	Above	Bacteria	Firmicutes	Bacilli	Lactobacillales	Streptococcaceae	Streptococcus
CRC_SALIVA	OTU_3491	0.956521739	0.000182297	Above	Bacteria	Firmicutes	Bacilli	Lactobacillales	Streptococcaceae	Streptococcus
CRC_SALIVA	OTU_3726	1	0.000231525	Above	Bacteria	Firmicutes	Bacilli	Lactobacillales	Streptococcaceae	Streptococcus
CRC_SALIVA	OTU_3767	0.956521739	0.000161529	Above	Bacteria	Firmicutes	Bacilli	Lactobacillales	Streptococcaceae	Streptococcus
CRC_SALIVA	OTU_3812	1	0.000389978	Above	Bacteria	Firmicutes	Bacilli	Lactobacillales	Carnobacteriaceae	Granulicatella
CRC_SALIVA	OTU_3815	0.913043478	1.00E-04	Above	Bacteria	Firmicutes	Bacilli	Lactobacillales	Streptococcaceae	Streptococcus
CRC_SALIVA	OTU_3875	0.956521739	0.000173067	Above	Bacteria	Firmicutes	Bacilli	Lactobacillales	Streptococcaceae	Streptococcus
CRC_SALIVA	OTU_3936	1	0.000228448	Above	Bacteria	Firmicutes	Bacilli	Lactobacillales	Streptococcaceae	Streptococcus
CRC_SALIVA	OTU_394	1	0.000674576	Above	Bacteria	Fusobacteriota	Fusobacteriia	Fusobacteriales	Leptotrichiaceae	Leptotrichia	Leptotrichia_hongkongensis
CRC_SALIVA	OTU_4203	1	0.00025537	Above	Bacteria	Firmicutes	Bacilli	Lactobacillales	Streptococcaceae	Streptococcus
CRC_SALIVA	OTU_4416	1	0.00025537	Above	Bacteria	Firmicutes	Bacilli	Lactobacillales	Streptococcaceae	Streptococcus
CRC_SALIVA	OTU_4534	1	0.000168452	Above	Bacteria	Firmicutes	Bacilli	Lactobacillales	Streptococcaceae	Streptococcus
CRC_SALIVA	OTU_4594	1	0.00016076	Above	Bacteria	Firmicutes	Bacilli	Lactobacillales	Carnobacteriaceae	Granulicatella
CRC_SALIVA	OTU_4722	0.913043478	0.000155376	Above	Bacteria	Firmicutes	Bacilli	Lactobacillales	Streptococcaceae	Streptococcus
CRC_SALIVA	OTU_482	1	0.000856874	Above	Bacteria	Proteobacteria	Gammaproteobacteria	Burkholderiales	Neisseriaceae	Neisseria
CRC_SALIVA	OTU_4835	0.913043478	0.000112301	Above	Bacteria	Campilobacterota	Campylobacteria	Campylobacterales	Campylobacteraceae	Campylobacter	Campylobacter_concisus
CRC_SALIVA	OTU_492	1	0.000817645	Above	Bacteria	Firmicutes	Bacilli	Lactobacillales	Carnobacteriaceae	Granulicatella
CRC_SALIVA	OTU_5044	0.956521739	0.000183066	Above	Bacteria	Firmicutes	Bacilli	Lactobacillales	Streptococcaceae	Streptococcus
CRC_SALIVA	OTU_514	1	0.000675346	Above	Bacteria	Firmicutes	Bacilli	Lactobacillales	Carnobacteriaceae	Granulicatella
CRC_SALIVA	OTU_515	1	0.000572275	Above	Bacteria	Firmicutes	Negativicutes	Veillonellales-Selenomonadales	Veillonellaceae	Veillonella
CRC_SALIVA	OTU_5224	1	0.000219987	Above	Bacteria	Firmicutes	Bacilli	Lactobacillales	Streptococcaceae	Streptococcus
CRC_SALIVA	OTU_529	1	0.001233006	Above	Bacteria	Firmicutes	Bacilli	Lactobacillales	Streptococcaceae	Streptococcus
CRC_SALIVA	OTU_5556	0.956521739	0.000133069	Above	Bacteria	Firmicutes	Bacilli	Lactobacillales	Streptococcaceae	Streptococcus
CRC_SALIVA	OTU_5566	0.956521739	8.85E-05	Above	Bacteria	Firmicutes	Bacilli	Lactobacillales	Streptococcaceae	Streptococcus
CRC_SALIVA	OTU_557	1	0.000535354	Above	Bacteria	Firmicutes	Negativicutes	Veillonellales-Selenomonadales	Veillonellaceae	Veillonella
CRC_SALIVA	OTU_5730	1	0.000493048	Above	Bacteria	Firmicutes	Bacilli	Lactobacillales	Carnobacteriaceae	Granulicatella
CRC_SALIVA	OTU_576	1	0.000485357	Above	Bacteria	Firmicutes	Bacilli	Staphylococcales	Gemellaceae	Gemella
CRC_SALIVA	OTU_591	1	0.000551507	Above	Bacteria	Firmicutes	Bacilli	Lactobacillales	Carnobacteriaceae	Granulicatella
CRC_SALIVA	OTU_610	1	0.000543046	Above	Bacteria	Firmicutes	Bacilli	Lactobacillales	Carnobacteriaceae	Granulicatella
CRC_SALIVA	OTU_6304	0.956521739	0.000116147	Above	Bacteria	Firmicutes	Bacilli	Lactobacillales	Streptococcaceae	Streptococcus
CRC_SALIVA	OTU_6325	0.913043478	0.00012307	Above	Bacteria	Firmicutes	Bacilli	Lactobacillales	Streptococcaceae	Streptococcus
CRC_SALIVA	OTU_6451	0.913043478	0.000116916	Above	Bacteria	Firmicutes	Bacilli	Lactobacillales	Carnobacteriaceae	Granulicatella
CRC_SALIVA	OTU_6453	1	0.000176144	Above	Bacteria	Firmicutes	Bacilli	Lactobacillales	Streptococcaceae	Streptococcus
CRC_SALIVA	OTU_6589	1	0.000159222	Above	Bacteria	Firmicutes	Bacilli	Lactobacillales	Streptococcaceae	Streptococcus
CRC_SALIVA	OTU_6897	0.913043478	9.38E-05	Above	Bacteria	Firmicutes	Negativicutes	Veillonellales-Selenomonadales	Veillonellaceae	Veillonella
CRC_SALIVA	OTU_6934	1	0.000386132	Above	Bacteria	Firmicutes	Bacilli	Lactobacillales	Streptococcaceae	Streptococcus
CRC_SALIVA	OTU_7227	1	0.00029306	Above	Bacteria	Firmicutes	Bacilli	Lactobacillales	Carnobacteriaceae	Granulicatella
CRC_SALIVA	OTU_724	1	0.000522278	Above	Bacteria	Firmicutes	Bacilli	Lactobacillales	Carnobacteriaceae	Granulicatella
CRC_SALIVA	OTU_7269	0.913043478	6.00E-05	Above	Bacteria	Firmicutes	Bacilli	Lactobacillales	Streptococcaceae	Streptococcus
CRC_SALIVA	OTU_7271	0.956521739	0.00017922	Above	Bacteria	Firmicutes	Bacilli	Lactobacillales	Streptococcaceae	Streptococcus
CRC_SALIVA	OTU_762	1	0.000395362	Above	Bacteria	Firmicutes	Bacilli	Lactobacillales	Carnobacteriaceae	Granulicatella
CRC_SALIVA	OTU_764	1	0.000308444	Above	Bacteria	Firmicutes	Negativicutes	Veillonellales-Selenomonadales	Veillonellaceae	Veillonella
CRC_SALIVA	OTU_8092	0.956521739	0.000126147	Above	Bacteria	Firmicutes	Bacilli	Lactobacillales	Streptococcaceae	Streptococcus
CRC_SALIVA	OTU_858	1	0.000591504	Above	Bacteria	Firmicutes	Bacilli	Lactobacillales	Streptococcaceae	Streptococcus
CRC_SALIVA	OTU_884	1	0.000683038	Above	Bacteria	Firmicutes	Bacilli	Lactobacillales	Streptococcaceae	Streptococcus
CRC_SALIVA	OTU_99	1	0.001186085	Above	Bacteria	Firmicutes	Bacilli	Lactobacillales	Streptococcaceae	Streptococcus
CRC_STOOL	OTU_10029	0.72	0.000100464	Above	Bacteria	Proteobacteria	Gammaproteobacteria	Enterobacterales	Enterobacteriaceae	Escherichia-Shigella
CRC_STOOL	OTU_1007	0.76	0.000257188	Above	Bacteria	Bacteroidota	Bacteroidia	Bacteroidales	Bacteroidaceae	Bacteroides	Bacteroides_kribbi
CRC_STOOL	OTU_1011	0.64	0.00021218	Above	Bacteria	Firmicutes	Clostridia	Lachnospirales	Lachnospiraceae	Agathobacter
CRC_STOOL	OTU_1013	0.64	0.000176817	Above	Bacteria	Firmicutes	Clostridia	Oscillospirales	Ruminococcaceae	Faecalibacterium
CRC_STOOL	OTU_10165	0.76	0.000230666	Above	Bacteria	Firmicutes	Clostridia	Oscillospirales	Ruminococcaceae	Faecalibacterium
CRC_STOOL	OTU_1022	0.64	0.000226647	Above	Bacteria	Firmicutes	Clostridia	Lachnospirales	Lachnospiraceae	[Eubacterium]_eligens_group
CRC_STOOL	OTU_10239	0.68	0.000156724	Above	Bacteria	Bacteroidota	Bacteroidia	Bacteroidales	Bacteroidaceae	Bacteroides
CRC_STOOL	OTU_10245	0.72	0.00025317	Above	Bacteria	Firmicutes	Clostridia	Lachnospirales	Lachnospiraceae	Roseburia
CRC_STOOL	OTU_1031	0.72	0.000143061	Above	Bacteria	Bacteroidota	Bacteroidia	Bacteroidales	Tannerellaceae	Parabacteroides	Parabacteroides_merdae
CRC_STOOL	OTU_1032	0.76	0.000161546	Above	Bacteria	Firmicutes	Clostridia	Lachnospirales	Lachnospiraceae	Lachnospiraceae_NK4A136_group
CRC_STOOL	OTU_1034	0.76	0.000249955	Above	Bacteria	Firmicutes	Clostridia	Lachnospirales	Lachnospiraceae
CRC_STOOL	OTU_1036	0.84	0.000202536	Above	Bacteria	Firmicutes	Clostridia	Oscillospirales	Oscillospiraceae	UCG-002
CRC_STOOL	OTU_1038	0.64	0.000204947	Above	Bacteria	Firmicutes	Clostridia	Lachnospirales	Lachnospiraceae	Agathobacter
CRC_STOOL	OTU_1047	0.68	0.000155117	Above	Bacteria	Firmicutes	Clostridia	Lachnospirales	Lachnospiraceae	Lachnoclostridium
CRC_STOOL	OTU_1082	0.88	0.000394623	Above	Bacteria	Bacteroidota	Bacteroidia	Bacteroidales	Bacteroidaceae	Bacteroides
CRC_STOOL	OTU_1093	0.72	0.000114931	Above	Bacteria	Firmicutes	Clostridia	Oscillospirales	Ruminococcaceae	Faecalibacterium
CRC_STOOL	OTU_1097	0.68	0.000244329	Above	Bacteria	Firmicutes	Clostridia	Oscillospirales	Oscillospiraceae	UCG-003	metagenome
CRC_STOOL	OTU_1105	0.8	0.000219414	Above	Bacteria	Firmicutes	Clostridia	Lachnospirales	Lachnospiraceae	Blautia
CRC_STOOL	OTU_1110	0.76	0.00011895	Above	Bacteria	Bacteroidota	Bacteroidia	Bacteroidales	Tannerellaceae	Parabacteroides	Parabacteroides_merdae
CRC_STOOL	OTU_1113	0.6	0.000155117	Above	Bacteria	Firmicutes	Clostridia	Lachnospirales	Lachnospiraceae	Anaerostipes
CRC_STOOL	OTU_1129	0.88	0.000200125	Above	Bacteria	Firmicutes	Clostridia	Oscillospirales	Oscillospiraceae	UCG-002
CRC_STOOL	OTU_11303	0.64	0.000124576	Above	Bacteria	Proteobacteria	Gammaproteobacteria	Enterobacterales	Enterobacteriaceae	Escherichia-Shigella
CRC_STOOL	OTU_1132	0.64	0.000178424	Above	Bacteria	Firmicutes	Clostridia	Lachnospirales	Lachnospiraceae
CRC_STOOL	OTU_11691	0.64	9.89E-05	Above	Bacteria	Firmicutes	Clostridia	Oscillospirales	Oscillospiraceae	UCG-002	uncultured_organism
CRC_STOOL	OTU_1173	0.84	0.000355241	Above	Bacteria	Firmicutes	Clostridia	Lachnospirales	Lachnospiraceae	Dorea
CRC_STOOL	OTU_1175	0.72	9.00E-05	Above	Bacteria	Firmicutes	Clostridia	Oscillospirales	Ruminococcaceae	UBA1819
CRC_STOOL	OTU_1182	0.72	0.000172798	Above	Bacteria	Firmicutes	Clostridia	Oscillospirales	Oscillospiraceae	UCG-003
CRC_STOOL	OTU_1192	0.68	0.000181639	Above	Bacteria	Firmicutes	Clostridia	Oscillospirales	Oscillospiraceae	UCG-003
CRC_STOOL	OTU_1194	0.68	0.000229058	Above	Bacteria	Bacteroidota	Bacteroidia	Bacteroidales	Bacteroidaceae	Bacteroides
CRC_STOOL	OTU_1199	0.64	0.000198517	Above	Bacteria	Firmicutes	Clostridia	Lachnospirales	Lachnospiraceae	Roseburia
CRC_STOOL	OTU_1223	0.64	0.000203339	Above	Bacteria	Bacteroidota	Bacteroidia	Bacteroidales	Tannerellaceae	Parabacteroides	Parabacteroides_merdae
CRC_STOOL	OTU_1228	0.8	9.00E-05	Above	Bacteria	Bacteroidota	Bacteroidia	Bacteroidales	Bacteroidaceae	Bacteroides
CRC_STOOL	OTU_1246	0.68	0.000201732	Above	Bacteria	Firmicutes	Clostridia	Oscillospirales	Ruminococcaceae	Faecalibacterium
CRC_STOOL	OTU_1256	0.64	8.84E-05	Above	Bacteria	Bacteroidota	Bacteroidia	Bacteroidales	Tannerellaceae	Parabacteroides	Parabacteroides_merdae
CRC_STOOL	OTU_1260	0.8	0.000252366	Above	Bacteria	Firmicutes	Clostridia	Oscillospirales	Ruminococcaceae	Faecalibacterium
CRC_STOOL	OTU_1262	0.68	0.00014708	Above	Bacteria	Firmicutes	Clostridia	Oscillospirales	Ruminococcaceae	Faecalibacterium
CRC_STOOL	OTU_1267	0.76	0.000216199	Above	Bacteria	Firmicutes	Clostridia	Oscillospirales	Oscillospiraceae	UCG-003
CRC_STOOL	OTU_1300	0.64	9.72E-05	Above	Bacteria	Bacteroidota	Bacteroidia	Bacteroidales	Tannerellaceae	Parabacteroides	Parabacteroides_merdae
CRC_STOOL	OTU_1303	0.76	0.000221021	Above	Bacteria	Bacteroidota	Bacteroidia	Bacteroidales	Bacteroidaceae	Bacteroides
CRC_STOOL	OTU_1304	0.64	0.000109305	Above	Bacteria	Firmicutes	Clostridia	Peptostreptococcales-Tissierellales	Peptostreptococcaceae	Romboutsia
CRC_STOOL	OTU_1329	0.64	0.000155117	Above	Bacteria	Firmicutes	Clostridia	Lachnospirales	Lachnospiraceae	Roseburia
CRC_STOOL	OTU_1335	0.72	0.000151902	Above	Bacteria	Firmicutes	Clostridia	Lachnospirales	Lachnospiraceae	Lachnospiraceae_NK4A136_group
CRC_STOOL	OTU_13378	0.68	0.000115735	Above	Bacteria	Firmicutes	Clostridia	Lachnospirales	Lachnospiraceae	Roseburia
CRC_STOOL	OTU_1348	0.76	0.000151098	Above	Bacteria	Firmicutes	Clostridia	Lachnospirales	Lachnospiraceae	Blautia
CRC_STOOL	OTU_1351	0.76	0.000122164	Above	Bacteria	Firmicutes	Clostridia	Oscillospirales	Oscillospiraceae	UCG-002	uncultured_organism
CRC_STOOL	OTU_1362	0.6	0.000160743	Above	Bacteria	Firmicutes	Clostridia	Oscillospirales	Oscillospiraceae	UCG-002	uncultured_bacterium
CRC_STOOL	OTU_1366	0.84	0.000148687	Above	Bacteria	Firmicutes	Clostridia	Oscillospirales	Oscillospiraceae	UCG-003
CRC_STOOL	OTU_1367	0.8	0.0002813	Above	Bacteria	Firmicutes	Clostridia	Oscillospirales	Oscillospiraceae	UCG-003
CRC_STOOL	OTU_1371	0.68	0.000267636	Above	Bacteria	Firmicutes	Clostridia	Lachnospirales	Lachnospiraceae
CRC_STOOL	OTU_1373	0.8	0.000297374	Above	Bacteria	Bacteroidota	Bacteroidia	Bacteroidales	Bacteroidaceae	Bacteroides
CRC_STOOL	OTU_1377	0.6	0.000167172	Above	Bacteria	Firmicutes	Clostridia	Lachnospirales	Lachnospiraceae	Agathobacter
CRC_STOOL	OTU_1391	0.84	0.000335952	Above	Bacteria	Firmicutes	Clostridia	Lachnospirales	Lachnospiraceae	[Ruminococcus]_torques_group
CRC_STOOL	OTU_1409	0.64	0.000143061	Above	Bacteria	Firmicutes	Clostridia	Lachnospirales	Lachnospiraceae	Agathobacter
CRC_STOOL	OTU_1413	0.68	0.00026201	Above	Bacteria	Firmicutes	Clostridia	Lachnospirales	Lachnospiraceae	Coprococcus
CRC_STOOL	OTU_1414	0.6	7.23E-05	Above	Bacteria	Bacteroidota	Bacteroidia	Bacteroidales	Tannerellaceae	Parabacteroides	Parabacteroides_merdae
CRC_STOOL	OTU_1446	0.68	9.16E-05	Above	Bacteria	Bacteroidota	Bacteroidia	Bacteroidales	Bacteroidaceae	Bacteroides
CRC_STOOL	OTU_14534	0.6	0.000173602	Above	Bacteria	Proteobacteria	Gammaproteobacteria	Enterobacterales	Enterobacteriaceae	Escherichia-Shigella
CRC_STOOL	OTU_14582	0.72	0.000249151	Above	Bacteria	Firmicutes	Clostridia	Lachnospirales	Lachnospiraceae	Lachnospiraceae_NK4A136_group
CRC_STOOL	OTU_1460	0.68	0.000167976	Above	Bacteria	Bacteroidota	Bacteroidia	Bacteroidales	Bacteroidaceae	Bacteroides
CRC_STOOL	OTU_1468	0.8	0.000163154	Above	Bacteria	Firmicutes	Clostridia	Oscillospirales	Ruminococcaceae	Faecalibacterium
CRC_STOOL	OTU_1470	0.76	9.89E-05	Above	Bacteria	Bacteroidota	Bacteroidia	Bacteroidales	Bacteroidaceae	Bacteroides
CRC_STOOL	OTU_1484	0.64	0.000122164	Above	Bacteria	Firmicutes	Clostridia	Oscillospirales	Ruminococcaceae	Faecalibacterium
CRC_STOOL	OTU_1504	0.72	0.000120557	Above	Bacteria	Firmicutes	Clostridia	Oscillospirales	Oscillospiraceae	UCG-003
CRC_STOOL	OTU_1510	0.76	0.000142257	Above	Bacteria	Firmicutes	Clostridia	Oscillospirales	Oscillospiraceae	UCG-003
CRC_STOOL	OTU_1515	0.68	0.000241918	Above	Bacteria	Firmicutes	Clostridia	Oscillospirales	Ruminococcaceae	Faecalibacterium
CRC_STOOL	OTU_1530	0.72	0.000180835	Above	Bacteria	Firmicutes	Clostridia	Lachnospirales	Lachnospiraceae	[Eubacterium]_hallii_group
CRC_STOOL	OTU_1542	0.68	0.000156724	Above	Bacteria	Firmicutes	Clostridia	Oscillospirales	Ruminococcaceae	Faecalibacterium
CRC_STOOL	OTU_1591	0.64	0.000149491	Above	Bacteria	Firmicutes	Clostridia	Oscillospirales	Ruminococcaceae	Subdoligranulum
CRC_STOOL	OTU_1603	0.64	0.000122164	Above	Bacteria	Firmicutes	Clostridia	Lachnospirales	Lachnospiraceae	Blautia
CRC_STOOL	OTU_1623	0.84	0.000381764	Above	Bacteria	Firmicutes	Clostridia	Oscillospirales	Oscillospiraceae	UCG-003
CRC_STOOL	OTU_1627	0.68	0.000180032	Above	Bacteria	Firmicutes	Clostridia	Lachnospirales	Lachnospiraceae
CRC_STOOL	OTU_1630	0.8	0.000131005	Above	Bacteria	Firmicutes	Clostridia	Oscillospirales	Oscillospiraceae	UCG-002	uncultured_organism
CRC_STOOL	OTU_1650	0.68	0.000199321	Above	Bacteria	Firmicutes	Clostridia	Lachnospirales	Lachnospiraceae	Agathobacter
CRC_STOOL	OTU_1655	0.64	0.000131005	Above	Bacteria	Firmicutes	Clostridia	Lachnospirales	Lachnospiraceae
CRC_STOOL	OTU_1713	0.8	0.000241918	Above	Bacteria	Firmicutes	Clostridia	Lachnospirales	Lachnospiraceae	Blautia
CRC_STOOL	OTU_1758	0.68	9.48E-05	Above	Bacteria	Bacteroidota	Bacteroidia	Bacteroidales	Bacteroidaceae	Bacteroides
CRC_STOOL	OTU_1764	0.76	0.000294963	Above	Bacteria	Firmicutes	Clostridia	Oscillospirales	Oscillospiraceae	UCG-002	uncultured_organism
CRC_STOOL	OTU_1796	0.64	9.24E-05	Above	Bacteria	Firmicutes	Clostridia	Oscillospirales	Ruminococcaceae	Subdoligranulum
CRC_STOOL	OTU_1804	0.8	9.64E-05	Above	Bacteria	Actinobacteriota	Coriobacteriia	Coriobacteriales	Coriobacteriaceae	Collinsella
CRC_STOOL	OTU_1849	0.68	0.00013422	Above	Bacteria	Firmicutes	Clostridia	Lachnospirales	Lachnospiraceae	Roseburia
CRC_STOOL	OTU_1864	0.72	0.000203339	Above	Bacteria	Proteobacteria	Gammaproteobacteria	Enterobacterales	Enterobacteriaceae	Escherichia-Shigella
CRC_STOOL	OTU_1880	0.64	0.000109305	Above	Bacteria	Firmicutes	Clostridia	Oscillospirales	Ruminococcaceae	Faecalibacterium
CRC_STOOL	OTU_1886	0.72	0.000208965	Above	Bacteria	Proteobacteria	Gammaproteobacteria	Enterobacterales	Enterobacteriaceae	Escherichia-Shigella
CRC_STOOL	OTU_1889	0.72	0.000143865	Above	Bacteria	Firmicutes	Clostridia	Lachnospirales	Lachnospiraceae
CRC_STOOL	OTU_192	0.76	0.000144668	Above	Bacteria	Firmicutes	Clostridia	Oscillospirales	Ruminococcaceae	UBA1819
CRC_STOOL	OTU_1926	0.64	0.000110109	Above	Bacteria	Firmicutes	Clostridia	Lachnospirales	Lachnospiraceae
CRC_STOOL	OTU_1939	0.64	9.00E-05	Above	Bacteria	Firmicutes	Clostridia	Lachnospirales	Lachnospiraceae	Lachnospiraceae_UCG-010	uncultured_organism
CRC_STOOL	OTU_1944	0.72	0.000243525	Above	Bacteria	Bacteroidota	Bacteroidia	Bacteroidales	Bacteroidaceae	Bacteroides
CRC_STOOL	OTU_1959	0.8	0.00025317	Above	Bacteria	Firmicutes	Clostridia	Oscillospirales	Oscillospiraceae	UCG-002	uncultured_organism
CRC_STOOL	OTU_1961	0.64	0.000171191	Above	Bacteria	Bacteroidota	Bacteroidia	Bacteroidales	Bacteroidaceae	Bacteroides	Bacteroides_kribbi
CRC_STOOL	OTU_1973	0.64	9.40E-05	Above	Bacteria	Firmicutes	Clostridia	Oscillospirales	Ruminococcaceae	Faecalibacterium
CRC_STOOL	OTU_2057	0.64	9.72E-05	Above	Bacteria	Firmicutes	Clostridia	Lachnospirales	Lachnospiraceae	Lachnospiraceae_UCG-010	uncultured_organism
CRC_STOOL	OTU_2059	0.64	6.91E-05	Above	Bacteria	Firmicutes	Clostridia	Oscillospirales	Ruminococcaceae	Faecalibacterium
CRC_STOOL	OTU_2095	0.68	0.000148687	Above	Bacteria	Firmicutes	Clostridia	Christensenellales	Christensenellaceae	Christensenellaceae_R-7_group	uncultured_prokaryote
CRC_STOOL	OTU_2100	0.72	8.52E-05	Above	Bacteria	Firmicutes	Clostridia	Oscillospirales	Oscillospiraceae	UCG-003
CRC_STOOL	OTU_2136	0.64	9.89E-05	Above	Bacteria	Firmicutes	Clostridia	Lachnospirales	Lachnospiraceae	Lachnospiraceae_UCG-010	uncultured_organism
CRC_STOOL	OTU_2141	0.8	0.000289337	Above	Bacteria	Firmicutes	Clostridia	Lachnospirales	Lachnospiraceae	[Ruminococcus]_torques_group
CRC_STOOL	OTU_2165	0.76	0.000103679	Above	Bacteria	Firmicutes	Clostridia	Oscillospirales	Oscillospiraceae	UCG-003
CRC_STOOL	OTU_2219	0.68	0.000114931	Above	Bacteria	Firmicutes	Clostridia	Lachnospirales	Lachnospiraceae	[Ruminococcus]_gauvreauii_group
CRC_STOOL	OTU_2261	0.64	0.000193695	Above	Bacteria	Firmicutes	Clostridia	Lachnospirales	Lachnospiraceae
CRC_STOOL	OTU_2276	0.8	7.80E-05	Above	Bacteria	Firmicutes	Clostridia	Oscillospirales	Ruminococcaceae	Faecalibacterium
CRC_STOOL	OTU_22769	0.64	3.05E-05	Above	Bacteria	Firmicutes	Clostridia	Oscillospirales	Ruminococcaceae	Faecalibacterium
CRC_STOOL	OTU_22834	0.64	7.64E-05	Above	Bacteria	Firmicutes	Clostridia	Oscillospirales	Ruminococcaceae	Subdoligranulum	uncultured_bacterium
CRC_STOOL	OTU_23234	0.68	4.74E-05	Above	Bacteria	Firmicutes	Clostridia	Oscillospirales	Oscillospiraceae	UCG-003
CRC_STOOL	OTU_2326	0.64	0.000152705	Above	Bacteria	Firmicutes	Clostridia	Oscillospirales	Ruminococcaceae	Faecalibacterium
CRC_STOOL	OTU_2340	0.64	7.96E-05	Above	Bacteria	Bacteroidota	Bacteroidia	Bacteroidales	Bacteroidaceae	Bacteroides
CRC_STOOL	OTU_23702	0.68	0.000143865	Above	Bacteria	Firmicutes	Clostridia	Oscillospirales	Ruminococcaceae	Faecalibacterium
CRC_STOOL	OTU_2383	0.72	6.91E-05	Above	Bacteria	Firmicutes	Clostridia	Oscillospirales	Ruminococcaceae	Faecalibacterium
CRC_STOOL	OTU_2458	0.84	0.000434005	Above	Bacteria	Proteobacteria	Gammaproteobacteria	Enterobacterales	Enterobacteriaceae	Escherichia-Shigella
CRC_STOOL	OTU_2464	0.64	6.35E-05	Above	Bacteria	Firmicutes	Clostridia	Oscillospirales	Ruminococcaceae	Subdoligranulum
CRC_STOOL	OTU_2470	0.68	0.000171191	Above	Bacteria	Firmicutes	Clostridia	Lachnospirales	Lachnospiraceae
CRC_STOOL	OTU_2495	0.68	0.000105286	Above	Bacteria	Firmicutes	Clostridia	Lachnospirales	Lachnospiraceae	Lachnospiraceae_UCG-010	uncultured_organism
CRC_STOOL	OTU_2515	0.88	0.00047178	Above	Bacteria	Firmicutes	Clostridia	Oscillospirales	Ruminococcaceae	Faecalibacterium
CRC_STOOL	OTU_2571	0.84	0.000428379	Above	Bacteria	Firmicutes	Clostridia	Lachnospirales	Lachnospiraceae	Roseburia
CRC_STOOL	OTU_2612	0.68	0.000188069	Above	Bacteria	Firmicutes	Clostridia	Lachnospirales	Lachnospiraceae	Coprococcus
CRC_STOOL	OTU_2698	0.72	0.000245936	Above	Bacteria	Firmicutes	Clostridia	Lachnospirales	Lachnospiraceae	Fusicatenibacter
CRC_STOOL	OTU_2723	0.64	5.63E-05	Above	Bacteria	Firmicutes	Clostridia	Lachnospirales	Lachnospiraceae	[Eubacterium]_hallii_group
CRC_STOOL	OTU_2785	0.68	9.97E-05	Above	Bacteria	Firmicutes	Clostridia	Oscillospirales	Ruminococcaceae	Faecalibacterium
CRC_STOOL	OTU_2809	0.72	0.00010609	Above	Bacteria	Firmicutes	Clostridia	Lachnospirales	Lachnospiraceae	[Eubacterium]_hallii_group
CRC_STOOL	OTU_2838	0.76	0.000345597	Above	Bacteria	Firmicutes	Clostridia	Lachnospirales	Lachnospiraceae	Agathobacter
CRC_STOOL	OTU_2860	0.64	0.000200928	Above	Bacteria	Firmicutes	Clostridia	Lachnospirales	Lachnospiraceae	Lachnospiraceae_UCG-004
CRC_STOOL	OTU_2906	0.72	9.64E-05	Above	Bacteria	Bacteroidota	Bacteroidia	Bacteroidales	Bacteroidaceae	Bacteroides
CRC_STOOL	OTU_2976	0.72	0.000236292	Above	Bacteria	Firmicutes	Clostridia	Oscillospirales	Ruminococcaceae	Faecalibacterium
CRC_STOOL	OTU_2997	0.68	7.23E-05	Above	Bacteria	Firmicutes	Clostridia	Lachnospirales	Lachnospiraceae	Dorea
CRC_STOOL	OTU_3013	0.72	0.000200125	Above	Bacteria	Firmicutes	Clostridia	Lachnospirales	Lachnospiraceae
CRC_STOOL	OTU_3089	0.64	7.80E-05	Above	Bacteria	Firmicutes	Clostridia	Oscillospirales	Ruminococcaceae	Faecalibacterium
CRC_STOOL	OTU_3105	0.64	6.03E-05	Above	Bacteria	Firmicutes	Clostridia	Oscillospirales	Ruminococcaceae	Subdoligranulum
CRC_STOOL	OTU_3107	0.68	0.000257188	Above	Bacteria	Firmicutes	Clostridia	Lachnospirales	Lachnospiraceae
CRC_STOOL	OTU_3176	0.68	4.18E-05	Above	Bacteria	Firmicutes	Clostridia	Oscillospirales	Oscillospiraceae	UCG-003
CRC_STOOL	OTU_3204	0.68	5.79E-05	Above	Bacteria	Firmicutes	Clostridia	Oscillospirales	Oscillospiraceae	UCG-003
CRC_STOOL	OTU_3234	0.68	0.000106894	Above	Bacteria	Firmicutes	Clostridia	Lachnospirales	Lachnospiraceae
CRC_STOOL	OTU_3236	0.76	0.000342382	Above	Bacteria	Firmicutes	Clostridia	Lachnospirales	Lachnospiraceae	Lachnospiraceae_NK4A136_group
CRC_STOOL	OTU_3248	0.76	0.000102875	Above	Bacteria	Firmicutes	Clostridia	Lachnospirales	Lachnospiraceae	Blautia
CRC_STOOL	OTU_3253	0.68	6.43E-05	Above	Bacteria	Firmicutes	Clostridia	Lachnospirales	Lachnospiraceae	Dorea	Dorea_longicatena
CRC_STOOL	OTU_3318	0.72	5.95E-05	Above	Bacteria	Firmicutes	Clostridia	Oscillospirales	Oscillospiraceae	UCG-003
CRC_STOOL	OTU_3421	0.76	4.82E-05	Above	Bacteria	Firmicutes	Clostridia	Oscillospirales	Oscillospiraceae	UCG-003
CRC_STOOL	OTU_3555	0.76	0.000237899	Above	Bacteria	Proteobacteria	Gammaproteobacteria	Enterobacterales	Enterobacteriaceae	Escherichia-Shigella
CRC_STOOL	OTU_3568	0.84	0.000327111	Above	Bacteria	Firmicutes	Clostridia	Oscillospirales	Ruminococcaceae	Faecalibacterium
CRC_STOOL	OTU_3620	0.72	0.00018405	Above	Bacteria	Bacteroidota	Bacteroidia	Bacteroidales	Tannerellaceae	Parabacteroides	Parabacteroides_merdae
CRC_STOOL	OTU_3660	0.68	0.000180835	Above	Bacteria	Firmicutes	Clostridia	Lachnospirales	Lachnospiraceae	Roseburia
CRC_STOOL	OTU_367	0.8	0.00029014	Above	Bacteria	Bacteroidota	Bacteroidia	Bacteroidales	Bacteroidaceae	Bacteroides
CRC_STOOL	OTU_3699	0.72	0.000191284	Above	Bacteria	Proteobacteria	Gammaproteobacteria	Enterobacterales	Enterobacteriaceae	Escherichia-Shigella
CRC_STOOL	OTU_3733	0.76	0.000273262	Above	Bacteria	Firmicutes	Clostridia	Oscillospirales	Ruminococcaceae	Faecalibacterium
CRC_STOOL	OTU_4010	0.64	0.000211377	Above	Bacteria	Bacteroidota	Bacteroidia	Bacteroidales	Marinifilaceae	Odoribacter	Odoribacter_splanchnicus
CRC_STOOL	OTU_405	1	0.000993389	Above	Bacteria	Firmicutes	Clostridia	Oscillospirales	Ruminococcaceae	Faecalibacterium
CRC_STOOL	OTU_4121	0.72	0.000176013	Above	Bacteria	Proteobacteria	Gammaproteobacteria	Enterobacterales	Enterobacteriaceae	Escherichia-Shigella
CRC_STOOL	OTU_419	0.76	0.000180835	Above	Bacteria	Firmicutes	Clostridia	Lachnospirales	Lachnospiraceae	Lachnospiraceae_NK4A136_group
CRC_STOOL	OTU_4269	0.88	0.000133416	Above	Bacteria	Firmicutes	Clostridia	Oscillospirales	Butyricicoccaceae	Butyricicoccus
CRC_STOOL	OTU_4311	0.76	0.000192087	Above	Bacteria	Proteobacteria	Gammaproteobacteria	Enterobacterales	Enterobacteriaceae	Escherichia-Shigella
CRC_STOOL	OTU_4319	0.68	0.000236292	Above	Bacteria	Firmicutes	Clostridia	Oscillospirales	Ruminococcaceae	Faecalibacterium
CRC_STOOL	OTU_4378	0.76	0.000250759	Above	Bacteria	Proteobacteria	Gammaproteobacteria	Enterobacterales	Enterobacteriaceae	Escherichia-Shigella
CRC_STOOL	OTU_4391	0.76	0.000153509	Above	Bacteria	Proteobacteria	Gammaproteobacteria	Enterobacterales	Enterobacteriaceae	Escherichia-Shigella
CRC_STOOL	OTU_4477	0.72	0.000173602	Above	Bacteria	Proteobacteria	Gammaproteobacteria	Enterobacterales	Enterobacteriaceae	Escherichia-Shigella
CRC_STOOL	OTU_4479	0.68	0.00018405	Above	Bacteria	Bacteroidota	Bacteroidia	Bacteroidales	Bacteroidaceae	Bacteroides
CRC_STOOL	OTU_4563	0.64	5.95E-05	Above	Bacteria	Firmicutes	Clostridia	Lachnospirales	Lachnospiraceae	[Eubacterium]_eligens_group
CRC_STOOL	OTU_4575	0.64	0.000102875	Above	Bacteria	Bacteroidota	Bacteroidia	Bacteroidales	Marinifilaceae	Odoribacter
CRC_STOOL	OTU_4602	0.68	7.23E-05	Above	Bacteria	Firmicutes	Clostridia	Oscillospirales	Ruminococcaceae	Faecalibacterium
CRC_STOOL	OTU_4655	0.64	0.000120557	Above	Bacteria	Bacteroidota	Bacteroidia	Bacteroidales	Bacteroidaceae	Bacteroides
CRC_STOOL	OTU_4733	0.76	0.000186461	Above	Bacteria	Firmicutes	Clostridia	Oscillospirales	Oscillospiraceae	UCG-002	uncultured_organism
CRC_STOOL	OTU_4746	0.64	8.92E-05	Above	Bacteria	Bacteroidota	Bacteroidia	Bacteroidales	Tannerellaceae	Parabacteroides	Parabacteroides_merdae
CRC_STOOL	OTU_4770	0.68	0.000266833	Above	Bacteria	Bacteroidota	Bacteroidia	Bacteroidales	Tannerellaceae	Parabacteroides	Parabacteroides_merdae
CRC_STOOL	OTU_4805	0.64	7.96E-05	Above	Bacteria	Firmicutes	Clostridia	Lachnospirales	Lachnospiraceae
CRC_STOOL	OTU_4821	0.72	0.000219414	Above	Bacteria	Proteobacteria	Gammaproteobacteria	Enterobacterales	Enterobacteriaceae	Escherichia-Shigella
CRC_STOOL	OTU_4916	0.64	0.00013422	Above	Bacteria	Firmicutes	Clostridia	Oscillospirales	Oscillospiraceae	UCG-002	uncultured_organism
CRC_STOOL	OTU_500	0.84	0.000456509	Above	Bacteria	Bacteroidota	Bacteroidia	Bacteroidales	Bacteroidaceae	Bacteroides
CRC_STOOL	OTU_5009	0.68	0.000154313	Above	Bacteria	Firmicutes	Clostridia	Oscillospirales	Oscillospiraceae	UCG-002	uncultured_organism
CRC_STOOL	OTU_5026	0.76	0.00016878	Above	Bacteria	Firmicutes	Clostridia	Oscillospirales	Oscillospiraceae	UCG-002	uncultured_organism
CRC_STOOL	OTU_5072	0.64	0.000205751	Above	Bacteria	Bacteroidota	Bacteroidia	Bacteroidales	Bacteroidaceae	Bacteroides
CRC_STOOL	OTU_5076	0.8	0.000148687	Above	Bacteria	Firmicutes	Clostridia	Oscillospirales	Oscillospiraceae	UCG-003
CRC_STOOL	OTU_5081	0.64	0.000178424	Above	Bacteria	Proteobacteria	Gammaproteobacteria	Enterobacterales	Enterobacteriaceae	Escherichia-Shigella
CRC_STOOL	OTU_5082	0.72	0.000273262	Above	Bacteria	Proteobacteria	Gammaproteobacteria	Enterobacterales	Enterobacteriaceae	Escherichia-Shigella
CRC_STOOL	OTU_5138	0.64	7.39E-05	Above	Bacteria	Bacteroidota	Bacteroidia	Bacteroidales	Bacteroidaceae	Bacteroides
CRC_STOOL	OTU_5296	0.72	3.94E-05	Above	Bacteria	Firmicutes	Clostridia	Oscillospirales	Oscillospiraceae	UCG-003
CRC_STOOL	OTU_5306	0.84	0.000192087	Above	Bacteria	Bacteroidota	Bacteroidia	Bacteroidales	Bacteroidaceae	Bacteroides
CRC_STOOL	OTU_5320	0.64	0.000110109	Above	Bacteria	Firmicutes	Clostridia	Lachnospirales	Lachnospiraceae
CRC_STOOL	OTU_5327	0.76	0.000261207	Above	Bacteria	Proteobacteria	Gammaproteobacteria	Enterobacterales	Enterobacteriaceae	Escherichia-Shigella
CRC_STOOL	OTU_5634	0.72	0.000280496	Above	Bacteria	Firmicutes	Clostridia	Oscillospirales	Ruminococcaceae	Faecalibacterium
CRC_STOOL	OTU_564	0.92	0.000458116	Above	Bacteria	Firmicutes	Clostridia	Lachnospirales	Lachnospiraceae	Blautia
CRC_STOOL	OTU_5687	0.68	0.000221825	Above	Bacteria	Proteobacteria	Gammaproteobacteria	Enterobacterales	Enterobacteriaceae	Escherichia-Shigella
CRC_STOOL	OTU_5779	0.64	0.000156724	Above	Bacteria	Proteobacteria	Gammaproteobacteria	Enterobacterales	Enterobacteriaceae	Escherichia-Shigella
CRC_STOOL	OTU_584	0.68	0.000230666	Above	Bacteria	Actinobacteriota	Coriobacteriia	Coriobacteriales	Coriobacteriaceae	Collinsella
CRC_STOOL	OTU_5948	0.8	0.000368904	Above	Bacteria	Bacteroidota	Bacteroidia	Bacteroidales	Bacteroidaceae	Bacteroides
CRC_STOOL	OTU_609	0.76	0.000189676	Above	Bacteria	Actinobacteriota	Coriobacteriia	Coriobacteriales	Coriobacteriaceae	Collinsella
CRC_STOOL	OTU_6133	0.68	0.00018405	Above	Bacteria	Bacteroidota	Bacteroidia	Bacteroidales	Bacteroidaceae	Bacteroides
CRC_STOOL	OTU_6149	0.64	0.000187265	Above	Bacteria	Firmicutes	Clostridia	Lachnospirales	Lachnospiraceae	Roseburia
CRC_STOOL	OTU_6156	0.72	0.000265225	Above	Bacteria	Firmicutes	Clostridia	Lachnospirales	Lachnospiraceae	Lachnospiraceae_NK4A136_group
CRC_STOOL	OTU_6158	0.64	7.15E-05	Above	Bacteria	Firmicutes	Clostridia	Lachnospirales	Lachnospiraceae	Lachnospiraceae_UCG-010	uncultured_organism
CRC_STOOL	OTU_6160	0.68	5.79E-05	Above	Bacteria	Firmicutes	Clostridia	Oscillospirales	Oscillospiraceae	UCG-003
CRC_STOOL	OTU_6258	0.64	0.000136631	Above	Bacteria	Firmicutes	Clostridia	Oscillospirales	Ruminococcaceae	Faecalibacterium
CRC_STOOL	OTU_6352	0.72	0.000275674	Above	Bacteria	Firmicutes	Clostridia	Lachnospirales	Lachnospiraceae	Roseburia
CRC_STOOL	OTU_6390	0.64	0.000197713	Above	Bacteria	Bacteroidota	Bacteroidia	Bacteroidales	Bacteroidaceae	Bacteroides
CRC_STOOL	OTU_654	0.72	0.000286122	Above	Bacteria	Firmicutes	Clostridia	Oscillospirales	Ruminococcaceae	Subdoligranulum
CRC_STOOL	OTU_656	0.88	0.000327915	Above	Bacteria	Firmicutes	Clostridia	Lachnospirales	Lachnospiraceae	Blautia
CRC_STOOL	OTU_6668	0.68	0.000116538	Above	Bacteria	Firmicutes	Clostridia	Oscillospirales	Ruminococcaceae	Subdoligranulum	uncultured_bacterium
CRC_STOOL	OTU_6788	0.64	0.000188069	Above	Bacteria	Bacteroidota	Bacteroidia	Bacteroidales	Bacteroidaceae	Bacteroides
CRC_STOOL	OTU_709	0.88	0.000485443	Above	Bacteria	Firmicutes	Clostridia	Lachnospirales	Lachnospiraceae	Coprococcus
CRC_STOOL	OTU_7360	0.64	3.13E-05	Above	Bacteria	Firmicutes	Clostridia	Oscillospirales	Oscillospiraceae	UCG-003
CRC_STOOL	OTU_7416	0.68	0.000110109	Above	Bacteria	Firmicutes	Clostridia	Oscillospirales	Oscillospiraceae	UCG-003
CRC_STOOL	OTU_7421	0.72	0.000290944	Above	Bacteria	Firmicutes	Clostridia	Lachnospirales	Lachnospiraceae	Agathobacter
CRC_STOOL	OTU_755	0.76	0.000124576	Above	Bacteria	Bacteroidota	Bacteroidia	Bacteroidales	Bacteroidaceae	Bacteroides
CRC_STOOL	OTU_763	0.76	0.000266029	Above	Bacteria	Firmicutes	Clostridia	Lachnospirales	Lachnospiraceae	Fusicatenibacter
CRC_STOOL	OTU_778	0.8	0.000305411	Above	Bacteria	Firmicutes	Clostridia	Lachnospirales	Lachnospiraceae
CRC_STOOL	OTU_7834	0.64	0.00019048	Above	Bacteria	Proteobacteria	Gammaproteobacteria	Enterobacterales	Enterobacteriaceae	Escherichia-Shigella
CRC_STOOL	OTU_804	0.84	0.000261207	Above	Bacteria	Firmicutes	Clostridia	Lachnospirales	Lachnospiraceae	Lachnospiraceae_NK4A136_group
CRC_STOOL	OTU_805	0.8	0.000167172	Above	Bacteria	Bacteroidota	Bacteroidia	Bacteroidales	Bacteroidaceae	Bacteroides
CRC_STOOL	OTU_821	0.76	0.000167976	Above	Bacteria	Bacteroidota	Bacteroidia	Bacteroidales	Bacteroidaceae	Bacteroides
CRC_STOOL	OTU_827	0.84	0.000339971	Above	Bacteria	Firmicutes	Clostridia	Lachnospirales	Lachnospiraceae	Lachnospiraceae_ND3007_group
CRC_STOOL	OTU_830	0.84	0.000441239	Above	Bacteria	Firmicutes	Clostridia	Oscillospirales	Ruminococcaceae	Faecalibacterium
CRC_STOOL	OTU_838	0.84	0.000232273	Above	Bacteria	Firmicutes	Clostridia	Oscillospirales	Ruminococcaceae	Faecalibacterium
CRC_STOOL	OTU_8428	0.68	0.000266833	Above	Bacteria	Bacteroidota	Bacteroidia	Bacteroidales	Bacteroidaceae	Bacteroides
CRC_STOOL	OTU_844	0.68	0.000212984	Above	Bacteria	Firmicutes	Clostridia	Lachnospirales	Lachnospiraceae	Lachnospiraceae_NK4A136_group
CRC_STOOL	OTU_846	0.64	0.000219414	Above	Bacteria	Firmicutes	Clostridia	Oscillospirales	Oscillospiraceae	UCG-005	uncultured_organism
CRC_STOOL	OTU_8464	0.64	0.000212984	Above	Bacteria	Firmicutes	Clostridia	Lachnospirales	Lachnospiraceae	Lachnospiraceae_NK4A136_group
CRC_STOOL	OTU_859	0.72	0.000299785	Above	Bacteria	Bacteroidota	Bacteroidia	Bacteroidales	Bacteroidaceae	Bacteroides
CRC_STOOL	OTU_873	0.76	0.000230666	Above	Bacteria	Firmicutes	Clostridia	Lachnospirales	Lachnospiraceae	Lachnospiraceae_NK4A136_group
CRC_STOOL	OTU_886	0.8	0.000125379	Above	Bacteria	Bacteroidota	Bacteroidia	Bacteroidales	Bacteroidaceae	Bacteroides
CRC_STOOL	OTU_894	0.72	0.00021218	Above	Bacteria	Firmicutes	Clostridia	Oscillospirales	Ruminococcaceae	Faecalibacterium
CRC_STOOL	OTU_9005	0.76	0.00014065	Above	Bacteria	Firmicutes	Clostridia	Oscillospirales	Ruminococcaceae	Faecalibacterium
CRC_STOOL	OTU_902	0.76	0.000212984	Above	Bacteria	Firmicutes	Clostridia	Lachnospirales	Lachnospiraceae	Agathobacter
CRC_STOOL	OTU_906	0.84	0.00033756	Above	Bacteria	Firmicutes	Clostridia	Oscillospirales	Oscillospiraceae	UCG-002	uncultured_organism
CRC_STOOL	OTU_9158	0.68	4.58E-05	Above	Bacteria	Firmicutes	Clostridia	Oscillospirales	Oscillospiraceae	UCG-002	uncultured_organism
CRC_STOOL	OTU_920	0.76	0.000270048	Above	Bacteria	Firmicutes	Clostridia	Lachnospirales	Lachnospiraceae	Roseburia
CRC_STOOL	OTU_9208	0.68	0.000154313	Above	Bacteria	Proteobacteria	Gammaproteobacteria	Enterobacterales	Enterobacteriaceae	Escherichia-Shigella
CRC_STOOL	OTU_938	0.84	0.000339971	Above	Bacteria	Firmicutes	Clostridia	Lachnospirales	Lachnospiraceae	Coprococcus
CRC_STOOL	OTU_946	0.84	0.000229058	Above	Bacteria	Firmicutes	Clostridia	Oscillospirales	Oscillospiraceae	UCG-002	uncultured_organism
CRC_STOOL	OTU_952	0.76	0.000159135	Above	Bacteria	Firmicutes	Clostridia	Oscillospirales	Ruminococcaceae	Faecalibacterium
CRC_STOOL	OTU_955	0.76	0.000305411	Above	Bacteria	Firmicutes	Clostridia	Lachnospirales	Lachnospiraceae
CRC_STOOL	OTU_966	0.76	0.000334345	Above	Bacteria	Bacteroidota	Bacteroidia	Bacteroidales	Bacteroidaceae	Bacteroides
CRC_STOOL	OTU_986	0.64	0.000217003	Above	Bacteria	Firmicutes	Clostridia	Oscillospirales	Ruminococcaceae	Subdoligranulum	uncultured_bacterium
CRC_STOOL	OTU_995	0.8	0.000225843	Above	Bacteria	Firmicutes	Clostridia	Oscillospirales	Ruminococcaceae	Faecalibacterium
HC	OTU_1010	0.6	0.000176821	Above	Bacteria	Firmicutes	Negativicutes	Veillonellales-Selenomonadales	Veillonellaceae	Veillonella
HC	OTU_1044	0.633333333	0.000176821	Above	Bacteria	Firmicutes	Negativicutes	Veillonellales-Selenomonadales	Veillonellaceae	Veillonella
HC	OTU_1046	0.566666667	0.00023884	Above	Bacteria	Firmicutes	Bacilli	Lactobacillales	Streptococcaceae	Streptococcus
HC	OTU_1117	0.533333333	0.000102925	Above	Bacteria	Firmicutes	Negativicutes	Veillonellales-Selenomonadales	Veillonellaceae	Veillonella
HC	OTU_1125	0.566666667	0.00023796	Above	Bacteria	Firmicutes	Bacilli	Lactobacillales	Streptococcaceae	Streptococcus
HC	OTU_1214	0.566666667	0.000223005	Above	Bacteria	Firmicutes	Bacilli	Lactobacillales	Streptococcaceae	Streptococcus
HC	OTU_1311	0.633333333	0.000113042	Above	Bacteria	Proteobacteria	Gammaproteobacteria	Pasteurellales	Pasteurellaceae	Haemophilus
HC	OTU_1418	0.566666667	0.000102046	Above	Bacteria	Firmicutes	Negativicutes	Veillonellales-Selenomonadales	Veillonellaceae	Veillonella
HC	OTU_1582	0.733333333	0.000284584	Above	Bacteria	Firmicutes	Negativicutes	Veillonellales-Selenomonadales	Veillonellaceae	Veillonella
HC	OTU_1672	0.6	9.90E-05	Above	Bacteria	Firmicutes	Negativicutes	Veillonellales-Selenomonadales	Veillonellaceae	Veillonella
HC	OTU_1748	0.7	0.000168024	Above	Bacteria	Firmicutes	Bacilli	Lactobacillales	Streptococcaceae	Streptococcus
HC	OTU_1868	0.566666667	0.000121839	Above	Bacteria	Firmicutes	Bacilli	Lactobacillales	Streptococcaceae	Streptococcus
HC	OTU_1890	0.566666667	3.21E-05	Above	Bacteria	Proteobacteria	Gammaproteobacteria	Pasteurellales	Pasteurellaceae
HC	OTU_2794	0.566666667	6.69E-05	Above	Bacteria	Firmicutes	Negativicutes	Veillonellales-Selenomonadales	Veillonellaceae	Veillonella
HC	OTU_334	0.7	0.000374754	Above	Bacteria	Firmicutes	Negativicutes	Veillonellales-Selenomonadales	Veillonellaceae	Veillonella
HC	OTU_3761	0.6	6.60E-05	Above	Bacteria	Firmicutes	Bacilli	Lactobacillales	Streptococcaceae	Streptococcus	Streptococcus_salivarius
HC	OTU_4213	0.566666667	4.22E-05	Above	Bacteria	Firmicutes	Negativicutes	Veillonellales-Selenomonadales	Veillonellaceae	Veillonella
HC	OTU_4332	0.566666667	5.98E-05	Above	Bacteria	Firmicutes	Negativicutes	Veillonellales-Selenomonadales	Veillonellaceae	Veillonella
HC	OTU_515	0.6	0.000156587	Above	Bacteria	Firmicutes	Negativicutes	Veillonellales-Selenomonadales	Veillonellaceae	Veillonella
HC	OTU_548	0.633333333	0.00014955	Above	Bacteria	Firmicutes	Bacilli	Lactobacillales	Streptococcaceae	Streptococcus
HC	OTU_580	0.566666667	0.000228283	Above	Bacteria	Proteobacteria	Gammaproteobacteria	Pasteurellales	Pasteurellaceae	Haemophilus
HC	OTU_587	0.733333333	0.000243678	Above	Bacteria	Firmicutes	Bacilli	Lactobacillales	Streptococcaceae	Streptococcus
HC	OTU_6115	0.633333333	0.000163185	Above	Bacteria	Firmicutes	Bacilli	Lactobacillales	Streptococcaceae	Streptococcus	Streptococcus_salivarius
HC	OTU_764	0.6	9.68E-05	Above	Bacteria	Firmicutes	Negativicutes	Veillonellales-Selenomonadales	Veillonellaceae	Veillonella
CRC	OTU_1002	0.520833333	8.92E-05	Above	Bacteria	Firmicutes	Negativicutes	Veillonellales-Selenomonadales	Veillonellaceae	Veillonella
CRC	OTU_1008	0.520833333	0.000188789	Above	Bacteria	Firmicutes	Bacilli	Lactobacillales	Streptococcaceae	Streptococcus
CRC	OTU_1010	0.520833333	9.75E-05	Above	Bacteria	Firmicutes	Negativicutes	Veillonellales-Selenomonadales	Veillonellaceae	Veillonella
CRC	OTU_10101	0.583333333	4.90E-05	Above	Bacteria	Firmicutes	Negativicutes	Veillonellales-Selenomonadales	Veillonellaceae	Veillonella
CRC	OTU_1019	0.5	0.000109673	Above	Bacteria	Proteobacteria	Gammaproteobacteria	Pasteurellales	Pasteurellaceae	Haemophilus
CRC	OTU_1021	0.625	0.000154045	Above	Bacteria	Firmicutes	Negativicutes	Veillonellales-Selenomonadales	Veillonellaceae	Veillonella
CRC	OTU_1044	0.520833333	8.96E-05	Above	Bacteria	Firmicutes	Negativicutes	Veillonellales-Selenomonadales	Veillonellaceae	Veillonella
CRC	OTU_1061	0.541666667	0.000191719	Above	Bacteria	Firmicutes	Negativicutes	Veillonellales-Selenomonadales	Veillonellaceae	Veillonella
CRC	OTU_1062	0.604166667	0.000131441	Above	Bacteria	Firmicutes	Negativicutes	Veillonellales-Selenomonadales	Veillonellaceae	Veillonella
CRC	OTU_1066	0.458333333	6.95E-05	Above	Bacteria	Firmicutes	Bacilli	Staphylococcales	Gemellaceae	Gemella
CRC	OTU_1071	0.520833333	0.000171208	Above	Bacteria	Firmicutes	Bacilli	Lactobacillales	Streptococcaceae	Streptococcus
CRC	OTU_1074	0.5	0.000110929	Above	Bacteria	Firmicutes	Negativicutes	Veillonellales-Selenomonadales	Veillonellaceae	Megasphaera	Megasphaera_micronuciformis
CRC	OTU_1080	0.479166667	9.46E-05	Above	Bacteria	Firmicutes	Bacilli	Lactobacillales	Streptococcaceae	Streptococcus
CRC	OTU_1095	0.5	0.000101301	Above	Bacteria	Firmicutes	Negativicutes	Veillonellales-Selenomonadales	Veillonellaceae	Megasphaera	Megasphaera_micronuciformis
CRC	OTU_11009	0.479166667	7.58E-05	Above	Bacteria	Firmicutes	Bacilli	Lactobacillales	Streptococcaceae	Streptococcus
CRC	OTU_11024	0.458333333	8.75E-05	Above	Bacteria	Firmicutes	Bacilli	Staphylococcales	Gemellaceae	Gemella
CRC	OTU_11026	0.5	4.44E-05	Above	Bacteria	Firmicutes	Negativicutes	Veillonellales-Selenomonadales	Veillonellaceae	Veillonella
CRC	OTU_1103	0.479166667	0.000100464	Above	Bacteria	Firmicutes	Negativicutes	Veillonellales-Selenomonadales	Veillonellaceae	Megasphaera	Megasphaera_micronuciformis
CRC	OTU_1106	0.458333333	8.08E-05	Above	Bacteria	Firmicutes	Bacilli	Lactobacillales	Streptococcaceae	Streptococcus
CRC	OTU_11101	0.520833333	9.63E-05	Above	Bacteria	Firmicutes	Negativicutes	Veillonellales-Selenomonadales	Veillonellaceae	Veillonella
CRC	OTU_1117	0.645833333	0.000340741	Above	Bacteria	Firmicutes	Negativicutes	Veillonellales-Selenomonadales	Veillonellaceae	Veillonella
CRC	OTU_1124	0.479166667	8.83E-05	Above	Bacteria	Firmicutes	Negativicutes	Veillonellales-Selenomonadales	Veillonellaceae	Veillonella
CRC	OTU_1127	0.583333333	0.000100046	Above	Bacteria	Firmicutes	Negativicutes	Veillonellales-Selenomonadales	Veillonellaceae	Veillonella
CRC	OTU_1148	0.5	4.77E-05	Above	Bacteria	Firmicutes	Negativicutes	Veillonellales-Selenomonadales	Veillonellaceae	Veillonella
CRC	OTU_1158	0.520833333	0.000223114	Above	Bacteria	Firmicutes	Bacilli	Lactobacillales	Streptococcaceae	Streptococcus
CRC	OTU_1181	0.479166667	5.99E-05	Above	Bacteria	Campilobacterota	Campylobacteria	Campylobacterales	Campylobacteraceae	Campylobacter
CRC	OTU_1195	0.625	0.000145254	Above	Bacteria	Firmicutes	Negativicutes	Veillonellales-Selenomonadales	Veillonellaceae	Veillonella
CRC	OTU_1203	0.625	0.000316043	Above	Bacteria	Firmicutes	Negativicutes	Veillonellales-Selenomonadales	Veillonellaceae	Veillonella
CRC	OTU_1211	0.583333333	0.000129348	Above	Bacteria	Firmicutes	Negativicutes	Veillonellales-Selenomonadales	Veillonellaceae	Veillonella
CRC	OTU_1212	0.5	0.000141906	Above	Bacteria	Firmicutes	Negativicutes	Veillonellales-Selenomonadales	Veillonellaceae	Veillonella
CRC	OTU_1214	0.5	0.000207207	Above	Bacteria	Firmicutes	Bacilli	Lactobacillales	Streptococcaceae	Streptococcus
CRC	OTU_1217	0.479166667	8.25E-05	Above	Bacteria	Firmicutes	Bacilli	Staphylococcales	Gemellaceae	Gemella
CRC	OTU_1257	0.5625	0.000246974	Above	Bacteria	Firmicutes	Negativicutes	Veillonellales-Selenomonadales	Veillonellaceae	Veillonella
CRC	OTU_12734	0.5	4.81E-05	Above	Bacteria	Firmicutes	Bacilli	Lactobacillales	Carnobacteriaceae	Granulicatella
CRC	OTU_1278	0.541666667	0.000249905	Above	Bacteria	Firmicutes	Negativicutes	Veillonellales-Selenomonadales	Veillonellaceae	Megasphaera	Megasphaera_micronuciformis
CRC	OTU_1285	0.458333333	8.29E-05	Above	Bacteria	Firmicutes	Bacilli	Lactobacillales	Streptococcaceae	Streptococcus
CRC	OTU_1311	0.604166667	0.000190045	Above	Bacteria	Proteobacteria	Gammaproteobacteria	Pasteurellales	Pasteurellaceae	Haemophilus
CRC	OTU_1339	0.479166667	6.99E-05	Above	Bacteria	Campilobacterota	Campylobacteria	Campylobacterales	Campylobacteraceae	Campylobacter
CRC	OTU_1340	0.5625	0.000206789	Above	Bacteria	Firmicutes	Negativicutes	Veillonellales-Selenomonadales	Veillonellaceae	Veillonella
CRC	OTU_1374	0.666666667	0.000441624	Above	Bacteria	Firmicutes	Negativicutes	Veillonellales-Selenomonadales	Veillonellaceae	Veillonella
CRC	OTU_1398	0.479166667	0.000114697	Above	Bacteria	Bacteroidota	Bacteroidia	Bacteroidales	Prevotellaceae	Prevotella	Prevotella_salivae
CRC	OTU_1406	0.520833333	0.000145254	Above	Bacteria	Firmicutes	Bacilli	Lactobacillales	Streptococcaceae	Streptococcus
CRC	OTU_1418	0.520833333	0.00012558	Above	Bacteria	Firmicutes	Negativicutes	Veillonellales-Selenomonadales	Veillonellaceae	Veillonella
CRC	OTU_1423	0.5625	0.000183347	Above	Bacteria	Firmicutes	Bacilli	Lactobacillales	Streptococcaceae	Streptococcus
CRC	OTU_1456	0.458333333	0.000139394	Above	Bacteria	Firmicutes	Bacilli	Lactobacillales	Streptococcaceae	Streptococcus
CRC	OTU_1477	0.479166667	0.000113022	Above	Bacteria	Firmicutes	Bacilli	Lactobacillales	Streptococcaceae	Streptococcus
CRC	OTU_1491	0.458333333	6.15E-05	Above	Bacteria	Campilobacterota	Campylobacteria	Campylobacterales	Campylobacteraceae	Campylobacter	Campylobacter_concisus
CRC	OTU_1494	0.5	8.20E-05	Above	Bacteria	Firmicutes	Negativicutes	Veillonellales-Selenomonadales	Veillonellaceae	Megasphaera	Megasphaera_micronuciformis
CRC	OTU_1503	0.520833333	0.000194231	Above	Bacteria	Firmicutes	Negativicutes	Veillonellales-Selenomonadales	Veillonellaceae	Veillonella
CRC	OTU_1543	0.5	0.000134371	Above	Bacteria	Firmicutes	Bacilli	Lactobacillales	Streptococcaceae	Streptococcus
CRC	OTU_1582	0.604166667	0.000131859	Above	Bacteria	Firmicutes	Negativicutes	Veillonellales-Selenomonadales	Veillonellaceae	Veillonella
CRC	OTU_1596	0.541666667	0.00015865	Above	Bacteria	Firmicutes	Negativicutes	Veillonellales-Selenomonadales	Veillonellaceae	Veillonella
CRC	OTU_1607	0.5	0.000252835	Above	Bacteria	Firmicutes	Bacilli	Lactobacillales	Streptococcaceae	Streptococcus
CRC	OTU_1625	0.458333333	8.29E-05	Above	Bacteria	Firmicutes	Bacilli	Staphylococcales	Gemellaceae	Gemella
CRC	OTU_1660	0.520833333	0.000136045	Above	Bacteria	Firmicutes	Negativicutes	Veillonellales-Selenomonadales	Veillonellaceae	Veillonella
CRC	OTU_1671	0.604166667	0.000245719	Above	Bacteria	Firmicutes	Bacilli	Lactobacillales	Carnobacteriaceae	Granulicatella
CRC	OTU_1672	0.5	4.69E-05	Above	Bacteria	Firmicutes	Negativicutes	Veillonellales-Selenomonadales	Veillonellaceae	Veillonella
CRC	OTU_1677	0.5625	0.00017037	Above	Bacteria	Firmicutes	Negativicutes	Veillonellales-Selenomonadales	Veillonellaceae	Veillonella
CRC	OTU_17856	0.479166667	8.41E-05	Above	Bacteria	Firmicutes	Bacilli	Lactobacillales	Streptococcaceae	Streptococcus
CRC	OTU_18169	0.520833333	0.000124324	Above	Bacteria	Firmicutes	Negativicutes	Veillonellales-Selenomonadales	Veillonellaceae	Veillonella
CRC	OTU_1822	0.625	0.000300137	Above	Bacteria	Proteobacteria	Gammaproteobacteria	Pasteurellales	Pasteurellaceae	Haemophilus
CRC	OTU_1846	0.458333333	0.000156557	Above	Bacteria	Actinobacteriota	Actinobacteria	Actinomycetales	Actinomycetaceae	Actinomyces	Schaalia_odontolytica
CRC	OTU_1852	0.5625	0.000226882	Above	Bacteria	Firmicutes	Bacilli	Lactobacillales	Streptococcaceae	Streptococcus
CRC	OTU_1902	0.479166667	9.75E-05	Above	Bacteria	Firmicutes	Negativicutes	Veillonellales-Selenomonadales	Veillonellaceae	Veillonella
CRC	OTU_1913	0.520833333	0.000196324	Above	Bacteria	Firmicutes	Bacilli	Staphylococcales	Gemellaceae	Gemella
CRC	OTU_1917	0.5	8.04E-05	Above	Bacteria	Firmicutes	Negativicutes	Veillonellales-Selenomonadales	Veillonellaceae	Megasphaera	Megasphaera_micronuciformis
CRC	OTU_1975	0.479166667	6.53E-05	Above	Bacteria	Proteobacteria	Gammaproteobacteria	Pasteurellales	Pasteurellaceae	Haemophilus
CRC	OTU_20820	0.5	0.00016158	Above	Bacteria	Firmicutes	Bacilli	Lactobacillales	Carnobacteriaceae	Granulicatella
CRC	OTU_2116	0.458333333	8.83E-05	Above	Bacteria	Bacteroidota	Bacteroidia	Bacteroidales	Prevotellaceae	Prevotella	Prevotella_melaninogenica
CRC	OTU_2179	0.520833333	9.84E-05	Above	Bacteria	Firmicutes	Negativicutes	Veillonellales-Selenomonadales	Veillonellaceae	Veillonella
CRC	OTU_2217	0.520833333	0.000243207	Above	Bacteria	Firmicutes	Bacilli	Lactobacillales	Streptococcaceae	Streptococcus
CRC	OTU_2258	0.479166667	5.40E-05	Above	Bacteria	Proteobacteria	Gammaproteobacteria	Pasteurellales	Pasteurellaceae	Haemophilus
CRC	OTU_2360	0.541666667	0.000299718	Above	Bacteria	Firmicutes	Negativicutes	Veillonellales-Selenomonadales	Veillonellaceae	Veillonella
CRC	OTU_2374	0.479166667	8.87E-05	Above	Bacteria	Firmicutes	Bacilli	Lactobacillales	Streptococcaceae	Streptococcus
CRC	OTU_2411	0.520833333	4.73E-05	Above	Bacteria	Proteobacteria	Gammaproteobacteria	Pasteurellales	Pasteurellaceae
CRC	OTU_2462	0.5	0.000101301	Above	Bacteria	Fusobacteriota	Fusobacteriia	Fusobacteriales	Leptotrichiaceae	Leptotrichia	Leptotrichia_hongkongensis
CRC	OTU_2515	0.5	0.000264556	Above	Bacteria	Firmicutes	Clostridia	Oscillospirales	Ruminococcaceae	Faecalibacterium
CRC	OTU_2542	0.479166667	0.000156138	Above	Bacteria	Firmicutes	Bacilli	Lactobacillales	Streptococcaceae	Streptococcus
CRC	OTU_2571	0.479166667	0.000214742	Above	Bacteria	Firmicutes	Clostridia	Lachnospirales	Lachnospiraceae	Roseburia
CRC	OTU_2606	0.479166667	6.11E-05	Above	Bacteria	Firmicutes	Negativicutes	Veillonellales-Selenomonadales	Veillonellaceae	Veillonella
CRC	OTU_2632	0.458333333	8.04E-05	Above	Bacteria	Firmicutes	Bacilli	Staphylococcales	Gemellaceae	Gemella
CRC	OTU_2638	0.541666667	0.000204696	Above	Bacteria	Firmicutes	Bacilli	Lactobacillales	Streptococcaceae	Streptococcus
CRC	OTU_269	0.645833333	0.000408136	Above	Bacteria	Firmicutes	Negativicutes	Veillonellales-Selenomonadales	Veillonellaceae	Veillonella
CRC	OTU_2774	0.458333333	6.11E-05	Above	Bacteria	Firmicutes	Negativicutes	Veillonellales-Selenomonadales	Veillonellaceae	Veillonella
CRC	OTU_278	0.604166667	0.000275858	Above	Bacteria	Firmicutes	Negativicutes	Veillonellales-Selenomonadales	Veillonellaceae	Veillonella
CRC	OTU_2787	0.479166667	0.000120138	Above	Bacteria	Firmicutes	Bacilli	Lactobacillales	Streptococcaceae	Streptococcus
CRC	OTU_2794	0.520833333	0.000212231	Above	Bacteria	Firmicutes	Negativicutes	Veillonellales-Selenomonadales	Veillonellaceae	Veillonella
CRC	OTU_2841	0.479166667	0.000147347	Above	Bacteria	Firmicutes	Bacilli	Lactobacillales	Streptococcaceae	Streptococcus
CRC	OTU_2859	0.5	0.000250742	Above	Bacteria	Firmicutes	Bacilli	Lactobacillales	Streptococcaceae	Streptococcus
CRC	OTU_2865	0.5	0.000142743	Above	Bacteria	Firmicutes	Bacilli	Lactobacillales	Streptococcaceae	Streptococcus
CRC	OTU_2898	0.479166667	5.02E-05	Above	Bacteria	Firmicutes	Bacilli	Lactobacillales	Streptococcaceae	Streptococcus
CRC	OTU_2900	0.5625	0.000255346	Above	Bacteria	Firmicutes	Negativicutes	Veillonellales-Selenomonadales	Veillonellaceae	Veillonella
CRC	OTU_2917	0.458333333	0.000133534	Above	Bacteria	Firmicutes	Negativicutes	Veillonellales-Selenomonadales	Veillonellaceae	Veillonella
CRC	OTU_2953	0.541666667	0.00015865	Above	Bacteria	Firmicutes	Bacilli	Lactobacillales	Streptococcaceae	Streptococcus
CRC	OTU_2963	0.5	0.000100883	Above	Bacteria	Firmicutes	Bacilli	Lactobacillales	Streptococcaceae	Streptococcus
CRC	OTU_299	0.625	0.000327764	Above	Bacteria	Firmicutes	Negativicutes	Veillonellales-Selenomonadales	Veillonellaceae	Veillonella
CRC	OTU_2994	0.625	0.000287579	Above	Bacteria	Proteobacteria	Gammaproteobacteria	Pasteurellales	Pasteurellaceae	Haemophilus
CRC	OTU_3070	0.5	0.000253253	Above	Bacteria	Firmicutes	Bacilli	Lactobacillales	Streptococcaceae	Streptococcus
CRC	OTU_3113	0.583333333	0.00034409	Above	Bacteria	Firmicutes	Negativicutes	Veillonellales-Selenomonadales	Veillonellaceae	Veillonella
CRC	OTU_3169	0.479166667	0.000118883	Above	Bacteria	Firmicutes	Bacilli	Lactobacillales	Streptococcaceae	Streptococcus
CRC	OTU_3260	0.458333333	3.56E-05	Above	Bacteria	Firmicutes	Negativicutes	Veillonellales-Selenomonadales	Veillonellaceae	Veillonella
CRC	OTU_339	0.645833333	0.000411484	Above	Bacteria	Firmicutes	Negativicutes	Veillonellales-Selenomonadales	Veillonellaceae	Veillonella
CRC	OTU_3392	0.583333333	0.000112185	Above	Bacteria	Firmicutes	Negativicutes	Veillonellales-Selenomonadales	Veillonellaceae	Veillonella
CRC	OTU_3417	0.5	0.000163254	Above	Bacteria	Firmicutes	Bacilli	Lactobacillales	Streptococcaceae	Streptococcus
CRC	OTU_3419	0.458333333	0.000203021	Above	Bacteria	Firmicutes	Bacilli	Lactobacillales	Streptococcaceae	Streptococcus
CRC	OTU_349	0.583333333	0.000309764	Above	Bacteria	Firmicutes	Negativicutes	Veillonellales-Selenomonadales	Veillonellaceae	Veillonella
CRC	OTU_3490	0.5	0.000187952	Above	Bacteria	Firmicutes	Bacilli	Lactobacillales	Streptococcaceae	Streptococcus
CRC	OTU_3491	0.479166667	9.33E-05	Above	Bacteria	Firmicutes	Bacilli	Lactobacillales	Streptococcaceae	Streptococcus
CRC	OTU_3672	0.520833333	8.50E-05	Above	Bacteria	Firmicutes	Negativicutes	Veillonellales-Selenomonadales	Veillonellaceae	Veillonella
CRC	OTU_3677	0.5	0.000165766	Above	Bacteria	Firmicutes	Bacilli	Lactobacillales	Streptococcaceae	Streptococcus
CRC	OTU_3726	0.479166667	0.000114278	Above	Bacteria	Firmicutes	Bacilli	Lactobacillales	Streptococcaceae	Streptococcus
CRC	OTU_3750	0.5	0.000110092	Above	Bacteria	Firmicutes	Negativicutes	Veillonellales-Selenomonadales	Veillonellaceae	Veillonella
CRC	OTU_3761	0.541666667	0.000118464	Above	Bacteria	Firmicutes	Bacilli	Lactobacillales	Streptococcaceae	Streptococcus	Streptococcus_salivarius
CRC	OTU_3767	0.479166667	8.16E-05	Above	Bacteria	Firmicutes	Bacilli	Lactobacillales	Streptococcaceae	Streptococcus
CRC	OTU_3812	0.5625	0.000198835	Above	Bacteria	Firmicutes	Bacilli	Lactobacillales	Carnobacteriaceae	Granulicatella
CRC	OTU_3814	0.520833333	0.00011972	Above	Bacteria	Firmicutes	Bacilli	Lactobacillales	Streptococcaceae	Streptococcus
CRC	OTU_386	0.5	0.000236509	Above	Bacteria	Fusobacteriota	Fusobacteriia	Fusobacteriales	Fusobacteriaceae	Fusobacterium
CRC	OTU_3869	0.5625	0.00023023	Above	Bacteria	Firmicutes	Bacilli	Lactobacillales	Streptococcaceae	Streptococcus
CRC	OTU_3870	0.458333333	7.45E-05	Above	Bacteria	Firmicutes	Negativicutes	Veillonellales-Selenomonadales	Veillonellaceae	Veillonella
CRC	OTU_3872	0.458333333	0.000175394	Above	Bacteria	Firmicutes	Bacilli	Staphylococcales	Gemellaceae	Gemella	uncultured_bacterium
CRC	OTU_3936	0.5	0.000110511	Above	Bacteria	Firmicutes	Bacilli	Lactobacillales	Streptococcaceae	Streptococcus
CRC	OTU_3999	0.645833333	0.000177487	Above	Bacteria	Proteobacteria	Gammaproteobacteria	Pasteurellales	Pasteurellaceae	Haemophilus
CRC	OTU_4203	0.5	0.000118883	Above	Bacteria	Firmicutes	Bacilli	Lactobacillales	Streptococcaceae	Streptococcus
CRC	OTU_4213	0.625	0.000104232	Above	Bacteria	Firmicutes	Negativicutes	Veillonellales-Selenomonadales	Veillonellaceae	Veillonella
CRC	OTU_4281	0.604166667	0.00036795	Above	Bacteria	Firmicutes	Negativicutes	Veillonellales-Selenomonadales	Veillonellaceae	Veillonella
CRC	OTU_4291	0.479166667	0.000158231	Above	Bacteria	Firmicutes	Bacilli	Lactobacillales	Streptococcaceae	Streptococcus
CRC	OTU_4298	0.458333333	5.02E-05	Above	Bacteria	Firmicutes	Negativicutes	Veillonellales-Selenomonadales	Veillonellaceae	Veillonella
CRC	OTU_4332	0.625	7.24E-05	Above	Bacteria	Firmicutes	Negativicutes	Veillonellales-Selenomonadales	Veillonellaceae	Veillonella
CRC	OTU_441	0.479166667	0.000189207	Above	Bacteria	Bacteroidota	Bacteroidia	Flavobacteriales	Weeksellaceae	Bergeyella	uncultured_bacterium
CRC	OTU_4411	0.458333333	8.33E-05	Above	Bacteria	Firmicutes	Negativicutes	Veillonellales-Selenomonadales	Veillonellaceae	Veillonella
CRC	OTU_4416	0.520833333	0.000133952	Above	Bacteria	Firmicutes	Bacilli	Lactobacillales	Streptococcaceae	Streptococcus
CRC	OTU_4420	0.458333333	7.33E-05	Above	Bacteria	Firmicutes	Bacilli	Lactobacillales	Carnobacteriaceae	Granulicatella
CRC	OTU_443	0.5625	0.00030223	Above	Bacteria	Firmicutes	Bacilli	Lactobacillales	Streptococcaceae	Streptococcus
CRC	OTU_4530	0.458333333	0.00014065	Above	Bacteria	Firmicutes	Bacilli	Lactobacillales	Streptococcaceae	Streptococcus
CRC	OTU_4534	0.479166667	8.54E-05	Above	Bacteria	Firmicutes	Bacilli	Lactobacillales	Streptococcaceae	Streptococcus
CRC	OTU_4594	0.520833333	7.58E-05	Above	Bacteria	Firmicutes	Bacilli	Lactobacillales	Carnobacteriaceae	Granulicatella
CRC	OTU_4639	0.520833333	4.65E-05	Above	Bacteria	Firmicutes	Negativicutes	Veillonellales-Selenomonadales	Veillonellaceae	Veillonella
CRC	OTU_4648	0.458333333	0.000130603	Above	Bacteria	Firmicutes	Bacilli	Staphylococcales	Gemellaceae	Gemella
CRC	OTU_4713	0.520833333	0.000163254	Above	Bacteria	Firmicutes	Bacilli	Staphylococcales	Gemellaceae	Gemella
CRC	OTU_4722	0.458333333	7.37E-05	Above	Bacteria	Firmicutes	Bacilli	Lactobacillales	Streptococcaceae	Streptococcus
CRC	OTU_4724	0.479166667	0.000105069	Above	Bacteria	Firmicutes	Negativicutes	Veillonellales-Selenomonadales	Veillonellaceae	Veillonella
CRC	OTU_4835	0.5	6.11E-05	Above	Bacteria	Campilobacterota	Campylobacteria	Campylobacterales	Campylobacteraceae	Campylobacter	Campylobacter_concisus
CRC	OTU_494	0.5625	0.000273765	Above	Bacteria	Firmicutes	Bacilli	Lactobacillales	Streptococcaceae	Streptococcus	Streptococcus_vestibularis
CRC	OTU_4995	0.520833333	3.68E-05	Above	Bacteria	Firmicutes	Negativicutes	Veillonellales-Selenomonadales	Veillonellaceae	Veillonella
CRC	OTU_503	0.583333333	0.000345345	Above	Bacteria	Campilobacterota	Campylobacteria	Campylobacterales	Campylobacteraceae	Campylobacter	Campylobacter_concisus
CRC	OTU_5044	0.5	7.91E-05	Above	Bacteria	Firmicutes	Bacilli	Lactobacillales	Streptococcaceae	Streptococcus
CRC	OTU_515	0.666666667	0.000437856	Above	Bacteria	Firmicutes	Negativicutes	Veillonellales-Selenomonadales	Veillonellaceae	Veillonella
CRC	OTU_5224	0.5	0.000107999	Above	Bacteria	Firmicutes	Bacilli	Lactobacillales	Streptococcaceae	Streptococcus
CRC	OTU_539	0.583333333	0.000157812	Above	Bacteria	Proteobacteria	Gammaproteobacteria	Pasteurellales	Pasteurellaceae
CRC	OTU_5410	0.520833333	0.00010758	Above	Bacteria	Firmicutes	Negativicutes	Veillonellales-Selenomonadales	Veillonellaceae	Veillonella
CRC	OTU_5556	0.479166667	6.24E-05	Above	Bacteria	Firmicutes	Bacilli	Lactobacillales	Streptococcaceae	Streptococcus
CRC	OTU_5566	0.5	4.52E-05	Above	Bacteria	Firmicutes	Bacilli	Lactobacillales	Streptococcaceae	Streptococcus
CRC	OTU_557	0.625	0.000271672	Above	Bacteria	Firmicutes	Negativicutes	Veillonellales-Selenomonadales	Veillonellaceae	Veillonella
CRC	OTU_5573	0.604166667	0.00014065	Above	Bacteria	Firmicutes	Negativicutes	Veillonellales-Selenomonadales	Veillonellaceae	Veillonella
CRC	OTU_5582	0.666666667	0.000238602	Above	Bacteria	Proteobacteria	Gammaproteobacteria	Pasteurellales	Pasteurellaceae	Haemophilus
CRC	OTU_563	0.583333333	0.000321067	Above	Bacteria	Firmicutes	Negativicutes	Veillonellales-Selenomonadales	Veillonellaceae	Veillonella
CRC	OTU_5721	0.5	0.000232742	Above	Bacteria	Firmicutes	Bacilli	Lactobacillales	Streptococcaceae	Streptococcus
CRC	OTU_5725	0.458333333	3.73E-05	Above	Bacteria	Firmicutes	Negativicutes	Veillonellales-Selenomonadales	Veillonellaceae	Veillonella
CRC	OTU_5726	0.5	6.36E-05	Above	Bacteria	Firmicutes	Negativicutes	Veillonellales-Selenomonadales	Veillonellaceae	Veillonella
CRC	OTU_5730	0.520833333	0.000257439	Above	Bacteria	Firmicutes	Bacilli	Lactobacillales	Carnobacteriaceae	Granulicatella
CRC	OTU_5740	0.5625	8.92E-05	Above	Bacteria	Firmicutes	Negativicutes	Veillonellales-Selenomonadales	Veillonellaceae	Veillonella
CRC	OTU_580	0.583333333	0.000148603	Above	Bacteria	Proteobacteria	Gammaproteobacteria	Pasteurellales	Pasteurellaceae	Haemophilus
CRC	OTU_587	0.625	0.000352043	Above	Bacteria	Firmicutes	Bacilli	Lactobacillales	Streptococcaceae	Streptococcus
CRC	OTU_5873	0.458333333	3.47E-05	Above	Bacteria	Firmicutes	Bacilli	Staphylococcales	Gemellaceae	Gemella
CRC	OTU_5895	0.479166667	5.02E-05	Above	Bacteria	Firmicutes	Negativicutes	Veillonellales-Selenomonadales	Veillonellaceae	Veillonella
CRC	OTU_591	0.5625	0.000261625	Above	Bacteria	Firmicutes	Bacilli	Lactobacillales	Carnobacteriaceae	Granulicatella
CRC	OTU_5992	0.583333333	0.00012558	Above	Bacteria	Firmicutes	Negativicutes	Veillonellales-Selenomonadales	Veillonellaceae	Veillonella
CRC	OTU_608	0.458333333	0.000208882	Above	Bacteria	Proteobacteria	Gammaproteobacteria	Burkholderiales	Neisseriaceae	Neisseria
CRC	OTU_6098	0.520833333	0.000280881	Above	Bacteria	Firmicutes	Bacilli	Lactobacillales	Streptococcaceae	Streptococcus	Streptococcus_salivarius
CRC	OTU_610	0.583333333	0.000266649	Above	Bacteria	Firmicutes	Bacilli	Lactobacillales	Carnobacteriaceae	Granulicatella
CRC	OTU_6198	0.458333333	0.000104232	Above	Bacteria	Firmicutes	Bacilli	Lactobacillales	Streptococcaceae	Streptococcus
CRC	OTU_630	0.583333333	0.000131859	Above	Bacteria	Proteobacteria	Gammaproteobacteria	Pasteurellales	Pasteurellaceae
CRC	OTU_6325	0.479166667	6.20E-05	Above	Bacteria	Firmicutes	Bacilli	Lactobacillales	Streptococcaceae	Streptococcus
CRC	OTU_6330	0.5	5.19E-05	Above	Bacteria	Firmicutes	Negativicutes	Veillonellales-Selenomonadales	Veillonellaceae	Veillonella
CRC	OTU_639	0.625	0.000244881	Above	Bacteria	Firmicutes	Bacilli	Lactobacillales	Streptococcaceae	Streptococcus
CRC	OTU_644	0.5625	0.000140231	Above	Bacteria	Proteobacteria	Gammaproteobacteria	Pasteurellales	Pasteurellaceae
CRC	OTU_6451	0.458333333	6.40E-05	Above	Bacteria	Firmicutes	Bacilli	Lactobacillales	Carnobacteriaceae	Granulicatella
CRC	OTU_6453	0.520833333	8.87E-05	Above	Bacteria	Firmicutes	Bacilli	Lactobacillales	Streptococcaceae	Streptococcus
CRC	OTU_647	0.5	0.000253253	Above	Bacteria	Firmicutes	Bacilli	Lactobacillales	Streptococcaceae	Streptococcus
CRC	OTU_6523	0.520833333	0.000195905	Above	Bacteria	Firmicutes	Bacilli	Lactobacillales
CRC	OTU_6582	0.5	6.32E-05	Above	Bacteria	Firmicutes	Negativicutes	Veillonellales-Selenomonadales	Veillonellaceae	Veillonella
CRC	OTU_6589	0.5	8.33E-05	Above	Bacteria	Firmicutes	Bacilli	Lactobacillales	Streptococcaceae	Streptococcus
CRC	OTU_6592	0.458333333	6.99E-05	Above	Bacteria	Firmicutes	Bacilli	Lactobacillales	Streptococcaceae	Streptococcus
CRC	OTU_6603	0.479166667	0.00011972	Above	Bacteria	Firmicutes	Bacilli	Lactobacillales	Streptococcaceae	Streptococcus
CRC	OTU_676	0.458333333	0.000220184	Above	Bacteria	Bacteroidota	Bacteroidia	Bacteroidales	Prevotellaceae	Prevotella	Prevotella_melaninogenica
CRC	OTU_6897	0.520833333	5.11E-05	Above	Bacteria	Firmicutes	Negativicutes	Veillonellales-Selenomonadales	Veillonellaceae	Veillonella
CRC	OTU_6900	0.541666667	0.000136045	Above	Bacteria	Firmicutes	Negativicutes	Veillonellales-Selenomonadales	Veillonellaceae	Veillonella
CRC	OTU_6934	0.520833333	0.000204277	Above	Bacteria	Firmicutes	Bacilli	Lactobacillales	Streptococcaceae	Streptococcus
CRC	OTU_7227	0.479166667	0.000142324	Above	Bacteria	Firmicutes	Bacilli	Lactobacillales	Carnobacteriaceae	Granulicatella
CRC	OTU_724	0.541666667	0.000276276	Above	Bacteria	Firmicutes	Bacilli	Lactobacillales	Carnobacteriaceae	Granulicatella
CRC	OTU_7240	0.479166667	5.02E-05	Above	Bacteria	Firmicutes	Negativicutes	Veillonellales-Selenomonadales	Veillonellaceae	Veillonella
CRC	OTU_7241	0.479166667	8.16E-05	Above	Bacteria	Firmicutes	Bacilli	Lactobacillales	Streptococcaceae	Streptococcus
CRC	OTU_7243	0.458333333	4.56E-05	Above	Bacteria	Firmicutes	Negativicutes	Veillonellales-Selenomonadales	Veillonellaceae	Veillonella
CRC	OTU_7264	0.5	3.81E-05	Above	Bacteria	Firmicutes	Negativicutes	Veillonellales-Selenomonadales	Veillonellaceae	Veillonella
CRC	OTU_7265	0.583333333	0.000154045	Above	Bacteria	Firmicutes	Negativicutes	Veillonellales-Selenomonadales	Veillonellaceae	Veillonella
CRC	OTU_7268	0.479166667	6.07E-05	Above	Bacteria	Firmicutes	Negativicutes	Veillonellales-Selenomonadales	Veillonellaceae	Veillonella
CRC	OTU_7271	0.541666667	8.16E-05	Above	Bacteria	Firmicutes	Bacilli	Lactobacillales	Streptococcaceae	Streptococcus
CRC	OTU_736	0.604166667	0.000178324	Above	Bacteria	Proteobacteria	Gammaproteobacteria	Pasteurellales	Pasteurellaceae	Haemophilus
CRC	OTU_749	0.458333333	0.000133115	Above	Bacteria	Bacteroidota	Bacteroidia	Bacteroidales	Prevotellaceae	Prevotella	Prevotella_salivae
CRC	OTU_762	0.583333333	0.000199672	Above	Bacteria	Firmicutes	Bacilli	Lactobacillales	Carnobacteriaceae	Granulicatella
CRC	OTU_764	0.666666667	0.000205533	Above	Bacteria	Firmicutes	Negativicutes	Veillonellales-Selenomonadales	Veillonellaceae	Veillonella
CRC	OTU_7667	0.458333333	3.39E-05	Above	Bacteria	Firmicutes	Negativicutes	Veillonellales-Selenomonadales	Veillonellaceae	Veillonella
CRC	OTU_770	0.541666667	0.000178324	Above	Bacteria	Firmicutes	Clostridia	Peptostreptococcales-Tissierellales	Peptostreptococcales-Tissierellales	Parvimonas
CRC	OTU_795	0.541666667	0.000174138	Above	Bacteria	Firmicutes	Bacilli	Lactobacillales	Streptococcaceae	Streptococcus
CRC	OTU_796	0.5	0.000223533	Above	Bacteria	Firmicutes	Bacilli	Lactobacillales	Streptococcaceae	Streptococcus
CRC	OTU_809	0.458333333	8.75E-05	Above	Bacteria	Firmicutes	Bacilli	Lactobacillales	Streptococcaceae	Streptococcus
CRC	OTU_8092	0.458333333	5.86E-05	Above	Bacteria	Firmicutes	Bacilli	Lactobacillales	Streptococcaceae	Streptococcus
CRC	OTU_813	0.583333333	0.000289672	Above	Bacteria	Proteobacteria	Gammaproteobacteria	Pasteurellales	Pasteurellaceae	Haemophilus
CRC	OTU_823	0.458333333	0.000156557	Above	Bacteria	Fusobacteriota	Fusobacteriia	Fusobacteriales	Leptotrichiaceae	Leptotrichia	Leptotrichia_hongkongensis
CRC	OTU_850	0.583333333	0.000123487	Above	Bacteria	Firmicutes	Negativicutes	Veillonellales-Selenomonadales	Veillonellaceae	Veillonella
CRC	OTU_860	0.520833333	0.000257021	Above	Bacteria	Firmicutes	Bacilli	Lactobacillales	Streptococcaceae	Streptococcus
CRC	OTU_883	0.458333333	0.000132278	Above	Bacteria	Proteobacteria	Gammaproteobacteria	Burkholderiales	Neisseriaceae	Neisseria
CRC	OTU_8883	0.520833333	0.000175812	Above	Bacteria	Firmicutes	Bacilli	Lactobacillales	Carnobacteriaceae	Granulicatella
CRC	OTU_890	0.583333333	0.000112185	Above	Bacteria	Proteobacteria	Gammaproteobacteria	Pasteurellales	Pasteurellaceae
CRC	OTU_8911	0.479166667	0.000219765	Above	Bacteria	Firmicutes	Bacilli	Lactobacillales	Streptococcaceae	Streptococcus
CRC	OTU_8950	0.520833333	0.000134789	Above	Bacteria	Firmicutes	Bacilli	Lactobacillales	Streptococcaceae	Streptococcus
CRC	OTU_944	0.479166667	0.000126836	Above	Bacteria	Firmicutes	Bacilli	Staphylococcales	Gemellaceae	Gemella	uncultured_bacterium
CRC	OTU_951	0.520833333	0.00010172	Above	Bacteria	Firmicutes	Bacilli	Lactobacillales	Streptococcaceae	Streptococcus
CRC	OTU_9681	0.458333333	4.35E-05	Above	Bacteria	Firmicutes	Negativicutes	Veillonellales-Selenomonadales	Veillonellaceae	Veillonella
CRC	OTU_9755	0.458333333	6.99E-05	Above	Bacteria	Firmicutes	Negativicutes	Veillonellales-Selenomonadales	Veillonellaceae	Veillonella
CRC	OTU_979	0.5625	9.29E-05	Above	Bacteria	Firmicutes	Negativicutes	Veillonellales-Selenomonadales	Veillonellaceae	Veillonella
CRC	OTU_9803	0.479166667	6.78E-05	Above	Bacteria	Firmicutes	Negativicutes	Veillonellales-Selenomonadales	Veillonellaceae	Veillonella
CRC	OTU_984	0.458333333	0.000103813	Above	Bacteria	Firmicutes	Bacilli	Lactobacillales	Streptococcaceae	Streptococcus
CRC_STOOL	OTU_1025	0.6	0.000642971	Below	Bacteria	Firmicutes	Clostridia	Lachnospirales	Lachnospiraceae	[Ruminococcus]_torques_group
CRC_STOOL	OTU_1042	0.6	0.00088971	Below	Bacteria	Firmicutes	Clostridia	Oscillospirales	Oscillospiraceae	UCG-002	uncultured_rumen
CRC_STOOL	OTU_105	0.8	0.001261026	Below	Bacteria	Bacteroidota	Bacteroidia	Bacteroidales	Tannerellaceae	Parabacteroides	Parabacteroides_merdae
CRC_STOOL	OTU_1052	0.84	0.001952219	Below	Bacteria	Bacteroidota	Bacteroidia	Bacteroidales	Bacteroidaceae	Bacteroides	Bacteroides_vulgatus
CRC_STOOL	OTU_106	0.8	0.002036609	Below	Bacteria	Bacteroidota	Bacteroidia	Bacteroidales	Bacteroidaceae	Bacteroides
CRC_STOOL	OTU_109	0.76	0.002977757	Below	Bacteria	Bacteroidota	Bacteroidia	Bacteroidales	Bacteroidaceae	Bacteroides
CRC_STOOL	OTU_1145	0.72	0.001135647	Below	Bacteria	Bacteroidota	Bacteroidia	Bacteroidales	Bacteroidaceae	Bacteroides
CRC_STOOL	OTU_124	0.64	0.002960076	Below	Bacteria	Bacteroidota	Bacteroidia	Bacteroidales	Rikenellaceae	Alistipes
CRC_STOOL	OTU_140	0.84	0.001514196	Below	Bacteria	Bacteroidota	Bacteroidia	Bacteroidales	Tannerellaceae	Parabacteroides
CRC_STOOL	OTU_142	0.72	0.001441058	Below	Bacteria	Proteobacteria	Gammaproteobacteria	Burkholderiales	Sutterellaceae	Parasutterella
CRC_STOOL	OTU_148	0.8	0.001448291	Below	Bacteria	Firmicutes	Clostridia	Oscillospirales	Oscillospiraceae	UCG-003
CRC_STOOL	OTU_15	0.6	0.007190822	Below	Bacteria	Bacteroidota	Bacteroidia	Bacteroidales	Prevotellaceae	Prevotella
CRC_STOOL	OTU_152	0.84	0.001613856	Below	Bacteria	Firmicutes	Clostridia	Oscillospirales	Oscillospiraceae	UCG-003	uncultured_organism
CRC_STOOL	OTU_153	0.68	0.002174044	Below	Bacteria	Bacteroidota	Bacteroidia	Bacteroidales	Bacteroidaceae	Bacteroides
CRC_STOOL	OTU_1664	0.76	0.001935341	Below	Bacteria	Bacteroidota	Bacteroidia	Bacteroidales	Bacteroidaceae	Bacteroides
CRC_STOOL	OTU_167	0.76	0.002055095	Below	Bacteria	Firmicutes	Clostridia	Lachnospirales	Lachnospiraceae	Lachnospiraceae_UCG-010	uncultured_organism
CRC_STOOL	OTU_176	0.8	0.001838092	Below	Bacteria	Firmicutes	Clostridia	Oscillospirales	Ruminococcaceae	Subdoligranulum
CRC_STOOL	OTU_19	0.84	0.004099741	Below	Bacteria	Bacteroidota	Bacteroidia	Bacteroidales	Bacteroidaceae	Bacteroides
CRC_STOOL	OTU_191	0.72	0.000910607	Below	Bacteria	Bacteroidota	Bacteroidia	Bacteroidales	Bacteroidaceae	Bacteroides
CRC_STOOL	OTU_198	0.64	0.001195925	Below	Bacteria	Firmicutes	Clostridia	Lachnospirales	Lachnospiraceae	[Eubacterium]_eligens_group
CRC_STOOL	OTU_2134	0.76	0.000989371	Below	Bacteria	Bacteroidota	Bacteroidia	Bacteroidales	Bacteroidaceae	Bacteroides
CRC_STOOL	OTU_227	0.68	0.001017501	Below	Bacteria	Firmicutes	Clostridia	Lachnospirales	Lachnospiraceae	Roseburia
CRC_STOOL	OTU_230	0.8	0.001267456	Below	Bacteria	Bacteroidota	Bacteroidia	Bacteroidales	Bacteroidaceae	Bacteroides
CRC_STOOL	OTU_238	0.64	0.001228074	Below	Bacteria	Bacteroidota	Bacteroidia	Bacteroidales	Rikenellaceae	Alistipes	Alistipes_shahii
CRC_STOOL	OTU_241	0.72	0.001789869	Below	Bacteria	Firmicutes	Clostridia	Lachnospirales	Lachnospiraceae	Lachnospiraceae_UCG-010	uncultured_organism
CRC_STOOL	OTU_2467	0.64	0.000934718	Below	Bacteria	Bacteroidota	Bacteroidia	Bacteroidales	Bacteroidaceae	Bacteroides	Bacteroides_dorei
CRC_STOOL	OTU_25	0.8	0.002579919	Below	Bacteria	Bacteroidota	Bacteroidia	Bacteroidales	Bacteroidaceae	Bacteroides
CRC_STOOL	OTU_2500	0.64	0.000807732	Below	Bacteria	Bacteroidota	Bacteroidia	Bacteroidales	Bacteroidaceae	Bacteroides
CRC_STOOL	OTU_258	0.8	0.002333179	Below	Bacteria	Proteobacteria	Gammaproteobacteria	Enterobacterales	Enterobacteriaceae	Escherichia-Shigella
CRC_STOOL	OTU_259	0.76	0.001462758	Below	Bacteria	Bacteroidota	Bacteroidia	Bacteroidales	Bacteroidaceae	Bacteroides
CRC_STOOL	OTU_266	0.64	0.001126002	Below	Bacteria	Actinobacteriota	Actinobacteria	Bifidobacteriales	Bifidobacteriaceae	Bifidobacterium
CRC_STOOL	OTU_277	0.8	0.001345416	Below	Bacteria	Bacteroidota	Bacteroidia	Bacteroidales	Bacteroidaceae	Bacteroides
CRC_STOOL	OTU_281	0.76	0.001031968	Below	Bacteria	Firmicutes	Clostridia	Lachnospirales	Lachnospiraceae	Roseburia
CRC_STOOL	OTU_282	0.76	0.001204766	Below	Bacteria	Firmicutes	Clostridia	Lachnospirales	Lachnospiraceae	[Ruminococcus]_torques_group
CRC_STOOL	OTU_284	0.76	0.001007053	Below	Bacteria	Firmicutes	Clostridia	Lachnospirales	Lachnospiraceae	[Ruminococcus]_torques_group
CRC_STOOL	OTU_3121	0.76	0.002063935	Below	Bacteria	Bacteroidota	Bacteroidia	Bacteroidales	Bacteroidaceae	Bacteroides
CRC_STOOL	OTU_316	0.64	0.000812554	Below	Bacteria	Bacteroidota	Bacteroidia	Bacteroidales	Marinifilaceae	Odoribacter	Odoribacter_splanchnicus
CRC_STOOL	OTU_320	0.64	0.000862384	Below	Bacteria	Firmicutes	Clostridia	Lachnospirales	Lachnospiraceae	[Eubacterium]_eligens_group
CRC_STOOL	OTU_337	0.8	0.001207177	Below	Bacteria	Bacteroidota	Bacteroidia	Bacteroidales	Bacteroidaceae	Bacteroides
CRC_STOOL	OTU_342	0.8	0.001237718	Below	Bacteria	Firmicutes	Clostridia	Lachnospirales	Lachnospiraceae	Agathobacter
CRC_STOOL	OTU_3465	0.72	0.00092427	Below	Bacteria	Bacteroidota	Bacteroidia	Bacteroidales	Bacteroidaceae	Bacteroides
CRC_STOOL	OTU_356	0.68	0.001003034	Below	Bacteria	Bacteroidota	Bacteroidia	Bacteroidales	Marinifilaceae	Odoribacter
CRC_STOOL	OTU_357	0.72	0.000860777	Below	Bacteria	Firmicutes	Clostridia	Lachnospirales	Lachnospiraceae	Lachnoclostridium
CRC_STOOL	OTU_36	0.84	0.004905061	Below	Bacteria	Firmicutes	Clostridia	Lachnospirales	Lachnospiraceae	Agathobacter
CRC_STOOL	OTU_368	0.8	0.00128353	Below	Bacteria	Firmicutes	Clostridia	Lachnospirales	Lachnospiraceae	Lachnospiraceae_NK4A136_group
CRC_STOOL	OTU_3774	0.64	0.001106713	Below	Bacteria	Firmicutes	Clostridia	Lachnospirales	Lachnospiraceae	Agathobacter
CRC_STOOL	OTU_395	0.64	0.000720931	Below	Bacteria	Bacteroidota	Bacteroidia	Bacteroidales	Rikenellaceae	Alistipes	Alistipes_shahii
CRC_STOOL	OTU_413	0.72	0.000947578	Below	Bacteria	Firmicutes	Clostridia	Oscillospirales	Oscillospiraceae	Colidextribacter
CRC_STOOL	OTU_453	0.8	0.004221905	Below	Bacteria	Bacteroidota	Bacteroidia	Bacteroidales	Bacteroidaceae	Bacteroides
CRC_STOOL	OTU_60	0.84	0.0031819	Below	Bacteria	Firmicutes	Clostridia	Oscillospirales	Oscillospiraceae	UCG-002	uncultured_organism
CRC_STOOL	OTU_624	0.84	0.001651631	Below	Bacteria	Firmicutes	Clostridia	Lachnospirales	Lachnospiraceae	Lachnospiraceae_NK4A136_group
CRC_STOOL	OTU_66	0.84	0.001990797	Below	Bacteria	Bacteroidota	Bacteroidia	Bacteroidales	Tannerellaceae	Parabacteroides	Parabacteroides_merdae
CRC_STOOL	OTU_67	0.8	0.001786654	Below	Bacteria	Firmicutes	Clostridia	Lachnospirales	Lachnospiraceae	Roseburia
CRC_STOOL	OTU_710	0.76	0.003163415	Below	Bacteria	Bacteroidota	Bacteroidia	Bacteroidales	Bacteroidaceae	Bacteroides
CRC_STOOL	OTU_76	0.84	0.003000261	Below	Bacteria	Firmicutes	Clostridia	Lachnospirales	Lachnospiraceae	Roseburia
CRC_STOOL	OTU_90	0.72	0.002286564	Below	Bacteria	Firmicutes	Clostridia	Oscillospirales	Oscillospiraceae	UCG-005	uncultured_organism
CRC_STOOL	OTU_939	0.68	0.000858366	Below	Bacteria	Proteobacteria	Gammaproteobacteria	Enterobacterales	Enterobacteriaceae	Escherichia-Shigella
CRC_STOOL	OTU_96	0.64	0.001920874	Below	Bacteria	Proteobacteria	Gammaproteobacteria	Burkholderiales	Sutterellaceae	Parasutterella
HC	OTU_1	0.733333333	0.03024469	Below	Bacteria	Firmicutes	Bacilli	Lactobacillales	Streptococcaceae	Streptococcus
HC	OTU_102	0.533333333	0.000963717	Below	Bacteria	Proteobacteria	Gammaproteobacteria	Enterobacterales	Enterobacteriaceae	Escherichia-Shigella
HC	OTU_11	0.8	0.009503451	Below	Bacteria	Firmicutes	Bacilli	Lactobacillales	Streptococcaceae	Streptococcus
HC	OTU_111	0.666666667	0.001768207	Below	Bacteria	Firmicutes	Negativicutes	Veillonellales-Selenomonadales	Veillonellaceae	Veillonella
HC	OTU_12	0.533333333	0.00592833	Below	Bacteria	Proteobacteria	Gammaproteobacteria	Burkholderiales	Neisseriaceae	Neisseria	Neisseria_perflava
HC	OTU_121	0.633333333	0.002613603	Below	Bacteria	Firmicutes	Negativicutes	Veillonellales-Selenomonadales	Veillonellaceae	Veillonella
HC	OTU_1237	0.566666667	0.001930072	Below	Bacteria	Firmicutes	Bacilli	Lactobacillales	Streptococcaceae	Streptococcus
HC	OTU_128	0.566666667	0.000887622	Below	Bacteria	Firmicutes	Bacilli	Lactobacillales	Streptococcaceae	Streptococcus
HC	OTU_14	0.833333333	0.001663962	Below	Bacteria	Firmicutes	Bacilli	Lactobacillales	Streptococcaceae	Streptococcus
HC	OTU_16	0.766666667	0.004307474	Below	Bacteria	Proteobacteria	Gammaproteobacteria	Pasteurellales	Pasteurellaceae	Haemophilus
HC	OTU_165	0.566666667	0.002737641	Below	Bacteria	Firmicutes	Bacilli	Lactobacillales	Streptococcaceae	Streptococcus
HC	OTU_171	0.6	0.00199649	Below	Bacteria	Firmicutes	Negativicutes	Veillonellales-Selenomonadales	Veillonellaceae	Veillonella
HC	OTU_1817	0.566666667	0.003828475	Below	Bacteria	Firmicutes	Bacilli	Lactobacillales	Streptococcaceae	Streptococcus
HC	OTU_183	0.666666667	0.001245222	Below	Bacteria	Proteobacteria	Gammaproteobacteria	Pasteurellales	Pasteurellaceae	Haemophilus
HC	OTU_2	0.666666667	0.013331486	Below	Bacteria	Firmicutes	Bacilli	Lactobacillales	Streptococcaceae	Streptococcus
HC	OTU_20	0.833333333	0.001776564	Below	Bacteria	Firmicutes	Bacilli	Lactobacillales	Streptococcaceae	Streptococcus	Streptococcus_salivarius
HC	OTU_2175	0.6	0.000784697	Below	Bacteria	Firmicutes	Negativicutes	Veillonellales-Selenomonadales	Veillonellaceae	Veillonella
HC	OTU_23	0.6	0.003345077	Below	Bacteria	Proteobacteria	Gammaproteobacteria	Enterobacterales	Enterobacteriaceae	Escherichia-Shigella
HC	OTU_28	0.6	0.005565452	Below	Bacteria	Firmicutes	Negativicutes	Veillonellales-Selenomonadales	Veillonellaceae	Dialister
HC	OTU_29	0.8	0.002668145	Below	Bacteria	Proteobacteria	Gammaproteobacteria	Pasteurellales	Pasteurellaceae	Haemophilus
HC	OTU_290	0.666666667	0.006149576	Below	Bacteria	Firmicutes	Bacilli	Lactobacillales	Streptococcaceae	Streptococcus
HC	OTU_3	0.666666667	0.009985529	Below	Bacteria	Proteobacteria	Gammaproteobacteria	Enterobacterales	Enterobacteriaceae	Escherichia-Shigella
HC	OTU_30	0.7	0.012136407	Below	Bacteria	Firmicutes	Bacilli	Lactobacillales	Streptococcaceae	Streptococcus
HC	OTU_32	0.633333333	0.00259293	Below	Bacteria	Firmicutes	Negativicutes	Veillonellales-Selenomonadales	Veillonellaceae	Veillonella
HC	OTU_34	0.633333333	0.00122279	Below	Bacteria	Firmicutes	Bacilli	Lactobacillales	Carnobacteriaceae	Granulicatella
HC	OTU_4	0.566666667	0.005210052	Below	Bacteria	Proteobacteria	Gammaproteobacteria	Enterobacterales	Enterobacteriaceae	Escherichia-Shigella
HC	OTU_480	0.6	0.001363103	Below	Bacteria	Firmicutes	Bacilli	Lactobacillales	Streptococcaceae	Streptococcus
HC	OTU_486	0.6	0.003437007	Below	Bacteria	Firmicutes	Bacilli	Lactobacillales	Streptococcaceae	Streptococcus
HC	OTU_53	0.6	0.001213553	Below	Bacteria	Firmicutes	Negativicutes	Veillonellales-Selenomonadales	Veillonellaceae	Veillonella
HC	OTU_55	0.7	0.001914238	Below	Bacteria	Firmicutes	Negativicutes	Veillonellales-Selenomonadales	Veillonellaceae	Veillonella
HC	OTU_59	0.7	0.001517051	Below	Bacteria	Firmicutes	Negativicutes	Veillonellales-Selenomonadales	Veillonellaceae	Veillonella
HC	OTU_6	0.766666667	0.007473972	Below	Bacteria	Firmicutes	Negativicutes	Veillonellales-Selenomonadales	Veillonellaceae	Veillonella
HC	OTU_62	0.566666667	0.00190632	Below	Bacteria	Firmicutes	Bacilli	Lactobacillales	Streptococcaceae	Streptococcus
HC	OTU_636	0.566666667	0.001138338	Below	Bacteria	Firmicutes	Negativicutes	Veillonellales-Selenomonadales	Veillonellaceae	Veillonella
HC	OTU_7	0.833333333	0.005968357	Below	Bacteria	Firmicutes	Negativicutes	Veillonellales-Selenomonadales	Veillonellaceae	Veillonella
HC	OTU_81	0.566666667	0.001958223	Below	Bacteria	Firmicutes	Bacilli	Lactobacillales	Streptococcaceae	Streptococcus
HC	OTU_94	0.6	0.00318761	Below	Bacteria	Proteobacteria	Gammaproteobacteria	Enterobacterales	Enterobacteriaceae	Escherichia-Shigella
HC	OTU_99	0.6	0.000792614	Below	Bacteria	Firmicutes	Bacilli	Lactobacillales	Streptococcaceae	Streptococcus
CRC	OTU_1	0.666666667	0.015639756	Below	Bacteria	Firmicutes	Bacilli	Lactobacillales	Streptococcaceae	Streptococcus
CRC	OTU_10	0.5	0.00364643	Below	Bacteria	Bacteroidota	Bacteroidia	Bacteroidales	Prevotellaceae	Prevotella	Prevotella_melaninogenica
CRC	OTU_102	0.604166667	0.001802913	Below	Bacteria	Proteobacteria	Gammaproteobacteria	Enterobacterales	Enterobacteriaceae	Escherichia-Shigella
CRC	OTU_1024	0.645833333	0.001033943	Below	Bacteria	Firmicutes	Negativicutes	Veillonellales-Selenomonadales	Veillonellaceae	Veillonella
CRC	OTU_103	0.479166667	0.001652217	Below	Bacteria	Actinobacteriota	Actinobacteria	Micrococcales	Micrococcaceae	Rothia
CRC	OTU_104	0.770833333	0.001389754	Below	Bacteria	Firmicutes	Negativicutes	Veillonellales-Selenomonadales	Veillonellaceae	Veillonella
CRC	OTU_1041	0.479166667	0.000684412	Below	Bacteria	Firmicutes	Clostridia	Oscillospirales	Ruminococcaceae	Faecalibacterium
CRC	OTU_108	0.479166667	0.001191337	Below	Bacteria	Firmicutes	Clostridia	Lachnospirales	Lachnospiraceae	Roseburia
CRC	OTU_11	0.645833333	0.006664959	Below	Bacteria	Firmicutes	Bacilli	Lactobacillales	Streptococcaceae	Streptococcus
CRC	OTU_12	0.458333333	0.003543873	Below	Bacteria	Proteobacteria	Gammaproteobacteria	Burkholderiales	Neisseriaceae	Neisseria	Neisseria_perflava
CRC	OTU_121	0.6875	0.0021357	Below	Bacteria	Firmicutes	Negativicutes	Veillonellales-Selenomonadales	Veillonellaceae	Veillonella
CRC	OTU_1213	0.645833333	0.001455893	Below	Bacteria	Firmicutes	Bacilli	Lactobacillales	Streptococcaceae	Streptococcus
CRC	OTU_1237	0.5625	0.001270871	Below	Bacteria	Firmicutes	Bacilli	Lactobacillales	Streptococcaceae	Streptococcus
CRC	OTU_125	0.541666667	0.001247011	Below	Bacteria	Proteobacteria	Gammaproteobacteria	Enterobacterales	Enterobacteriaceae	Escherichia-Shigella
CRC	OTU_1252	0.625	0.001093385	Below	Bacteria	Firmicutes	Bacilli	Lactobacillales	Carnobacteriaceae	Granulicatella
CRC	OTU_126	0.479166667	0.001124361	Below	Bacteria	Bacteroidota	Bacteroidia	Bacteroidales	Prevotellaceae	Prevotella	Prevotella_histicola
CRC	OTU_127	0.5	0.001173337	Below	Bacteria	Actinobacteriota	Actinobacteria	Micrococcales	Micrococcaceae	Rothia
CRC	OTU_1283	0.520833333	0.000691528	Below	Bacteria	Firmicutes	Bacilli	Lactobacillales	Streptococcaceae	Streptococcus	Streptococcus_salivarius
CRC	OTU_13	0.5	0.004620513	Below	Bacteria	Bacteroidota	Bacteroidia	Bacteroidales	Prevotellaceae	Prevotella	Prevotella_histicola
CRC	OTU_136	0.5625	0.000818783	Below	Bacteria	Campilobacterota	Campylobacteria	Campylobacterales	Campylobacteraceae	Campylobacter	Campylobacter_concisus
CRC	OTU_14	0.6875	0.005846595	Below	Bacteria	Firmicutes	Bacilli	Lactobacillales	Streptococcaceae	Streptococcus
CRC	OTU_141	0.729166667	0.002065375	Below	Bacteria	Firmicutes	Bacilli	Lactobacillales	Streptococcaceae	Streptococcus
CRC	OTU_143	0.5	0.000932224	Below	Bacteria	Firmicutes	Bacilli	Lactobacillales	Streptococcaceae	Streptococcus
CRC	OTU_16	0.770833333	0.002434581	Below	Bacteria	Proteobacteria	Gammaproteobacteria	Pasteurellales	Pasteurellaceae	Haemophilus
CRC	OTU_1643	0.458333333	0.000841806	Below	Bacteria	Bacteroidota	Bacteroidia	Bacteroidales	Prevotellaceae	Prevotella	Prevotella_melaninogenica
CRC	OTU_165	0.541666667	0.001679844	Below	Bacteria	Firmicutes	Bacilli	Lactobacillales	Streptococcaceae	Streptococcus
CRC	OTU_171	0.6875	0.002076678	Below	Bacteria	Firmicutes	Negativicutes	Veillonellales-Selenomonadales	Veillonellaceae	Veillonella
CRC	OTU_1765	0.458333333	0.000758086	Below	Bacteria	Bacteroidota	Bacteroidia	Bacteroidales	Prevotellaceae	Prevotella	Prevotella_melaninogenica
CRC	OTU_18	0.5	0.003576105	Below	Bacteria	Proteobacteria	Gammaproteobacteria	Burkholderiales	Neisseriaceae	Neisseria
CRC	OTU_1817	0.5625	0.002542999	Below	Bacteria	Firmicutes	Bacilli	Lactobacillales	Streptococcaceae	Streptococcus
CRC	OTU_182	0.479166667	0.002564766	Below	Bacteria	Bacteroidota	Bacteroidia	Bacteroidales	Prevotellaceae	Prevotella	Prevotella_melaninogenica
CRC	OTU_1868	0.583333333	0.00083762	Below	Bacteria	Firmicutes	Bacilli	Lactobacillales	Streptococcaceae	Streptococcus
CRC	OTU_2	0.625	0.008300013	Below	Bacteria	Firmicutes	Bacilli	Lactobacillales	Streptococcaceae	Streptococcus
CRC	OTU_20	0.75	0.00319183	Below	Bacteria	Firmicutes	Bacilli	Lactobacillales	Streptococcaceae	Streptococcus	Streptococcus_salivarius
CRC	OTU_2072	0.5	0.000625808	Below	Bacteria	Proteobacteria	Gammaproteobacteria	Burkholderiales	Neisseriaceae	Neisseria
CRC	OTU_21	0.708333333	0.004378144	Below	Bacteria	Firmicutes	Bacilli	Lactobacillales	Carnobacteriaceae	Granulicatella
CRC	OTU_213	0.5	0.000688179	Below	Bacteria	Proteobacteria	Gammaproteobacteria	Enterobacterales	Enterobacteriaceae	Escherichia-Shigella
CRC	OTU_215	0.520833333	0.000643808	Below	Bacteria	Proteobacteria	Gammaproteobacteria	Pasteurellales	Pasteurellaceae	Haemophilus	uncultured_bacterium
CRC	OTU_222	0.520833333	0.00116371	Below	Bacteria	Proteobacteria	Gammaproteobacteria	Burkholderiales	Neisseriaceae	Neisseria
CRC	OTU_22414	0.479166667	0.001049432	Below	Bacteria	Proteobacteria	Gammaproteobacteria	Enterobacterales	Enterobacteriaceae	Escherichia-Shigella
CRC	OTU_23	0.604166667	0.006326729	Below	Bacteria	Proteobacteria	Gammaproteobacteria	Enterobacterales	Enterobacteriaceae	Escherichia-Shigella
CRC	OTU_233	0.5625	0.001501939	Below	Bacteria	Firmicutes	Bacilli	Lactobacillales	Streptococcaceae	Streptococcus
CRC	OTU_243	0.625	0.001613705	Below	Bacteria	Firmicutes	Bacilli	Lactobacillales	Streptococcaceae	Streptococcus
CRC	OTU_245	0.458333333	0.001031013	Below	Bacteria	Bacteroidota	Bacteroidia	Bacteroidales	Prevotellaceae	Prevotella	Prevotella_histicola
CRC	OTU_250	0.541666667	0.001491893	Below	Bacteria	Firmicutes	Bacilli	Lactobacillales	Streptococcaceae	Streptococcus
CRC	OTU_26	0.541666667	0.002571045	Below	Bacteria	Proteobacteria	Gammaproteobacteria	Burkholderiales	Neisseriaceae	Neisseria
CRC	OTU_275	0.520833333	0.000995432	Below	Bacteria	Proteobacteria	Gammaproteobacteria	Enterobacterales	Enterobacteriaceae	Escherichia-Shigella
CRC	OTU_2810	0.479166667	0.001456311	Below	Bacteria	Proteobacteria	Gammaproteobacteria	Enterobacterales	Enterobacteriaceae	Escherichia-Shigella
CRC	OTU_29	0.75	0.001630031	Below	Bacteria	Proteobacteria	Gammaproteobacteria	Pasteurellales	Pasteurellaceae	Haemophilus
CRC	OTU_290	0.625	0.003738522	Below	Bacteria	Firmicutes	Bacilli	Lactobacillales	Streptococcaceae	Streptococcus
CRC	OTU_3	0.583333333	0.013460521	Below	Bacteria	Proteobacteria	Gammaproteobacteria	Enterobacterales	Enterobacteriaceae	Escherichia-Shigella
CRC	OTU_30	0.645833333	0.007412998	Below	Bacteria	Firmicutes	Bacilli	Lactobacillales	Streptococcaceae	Streptococcus
CRC	OTU_32	0.625	0.002732206	Below	Bacteria	Firmicutes	Negativicutes	Veillonellales-Selenomonadales	Veillonellaceae	Veillonella
CRC	OTU_324	0.625	0.001306871	Below	Bacteria	Firmicutes	Bacilli	Lactobacillales	Streptococcaceae	Streptococcus
CRC	OTU_3333	0.708333333	0.001146128	Below	Bacteria	Firmicutes	Bacilli	Lactobacillales	Streptococcaceae	Streptococcus	Streptococcus_salivarius
CRC	OTU_34	0.729166667	0.003443409	Below	Bacteria	Firmicutes	Bacilli	Lactobacillales	Carnobacteriaceae	Granulicatella
CRC	OTU_341	0.479166667	0.001485195	Below	Bacteria	Proteobacteria	Gammaproteobacteria	Enterobacterales	Enterobacteriaceae	Escherichia-Shigella
CRC	OTU_35	0.5	0.00191133	Below	Bacteria	Firmicutes	Clostridia	Oscillospirales	Ruminococcaceae	Faecalibacterium
CRC	OTU_4	0.645833333	0.00977265	Below	Bacteria	Proteobacteria	Gammaproteobacteria	Enterobacterales	Enterobacteriaceae	Escherichia-Shigella
CRC	OTU_40	0.479166667	0.001829703	Below	Bacteria	Firmicutes	Clostridia	Lachnospirales	Lachnospiraceae	Lachnospiraceae_NK4A136_group
CRC	OTU_4000	0.458333333	0.000637947	Below	Bacteria	Bacteroidota	Bacteroidia	Bacteroidales	Prevotellaceae	Prevotella	Prevotella_melaninogenica
CRC	OTU_42	0.708333333	0.003459315	Below	Bacteria	Firmicutes	Bacilli	Lactobacillales	Streptococcaceae	Streptococcus
CRC	OTU_423	0.458333333	0.000754737	Below	Bacteria	Bacteroidota	Bacteroidia	Bacteroidales	Prevotellaceae	Prevotella	Prevotella_histicola
CRC	OTU_424	0.541666667	0.00079576	Below	Bacteria	Firmicutes	Bacilli	Lactobacillales	Streptococcaceae	Streptococcus
CRC	OTU_43	0.6875	0.002863228	Below	Bacteria	Firmicutes	Bacilli	Lactobacillales	Streptococcaceae	Streptococcus
CRC	OTU_44	0.583333333	0.001490218	Below	Bacteria	Firmicutes	Bacilli	Lactobacillales	Streptococcaceae	Streptococcus
CRC	OTU_440	0.5625	0.001241988	Below	Bacteria	Firmicutes	Bacilli	Lactobacillales	Streptococcaceae	Streptococcus
CRC	OTU_464	0.458333333	0.000856038	Below	Bacteria	Bacteroidota	Bacteroidia	Bacteroidales	Porphyromonadaceae	Porphyromonas
CRC	OTU_478	0.5	0.000766876	Below	Bacteria	Firmicutes	Bacilli	Lactobacillales	Streptococcaceae	Streptococcus
CRC	OTU_48	0.5	0.00104692	Below	Bacteria	Firmicutes	Bacilli	Staphylococcales	Gemellaceae	Gemella
CRC	OTU_480	0.5625	0.001669798	Below	Bacteria	Firmicutes	Bacilli	Lactobacillales	Streptococcaceae	Streptococcus
CRC	OTU_486	0.604166667	0.002250397	Below	Bacteria	Firmicutes	Bacilli	Lactobacillales	Streptococcaceae	Streptococcus
CRC	OTU_49	0.5	0.001821331	Below	Bacteria	Firmicutes	Clostridia	Oscillospirales	Ruminococcaceae	Faecalibacterium
CRC	OTU_5	0.479166667	0.007864249	Below	Bacteria	Bacteroidota	Bacteroidia	Bacteroidales	Bacteroidaceae	Bacteroides
CRC	OTU_51	0.458333333	0.002035655	Below	Bacteria	Bacteroidota	Bacteroidia	Bacteroidales	Prevotellaceae	Prevotella	Prevotella_pallens
CRC	OTU_52	0.479166667	0.001657658	Below	Bacteria	Bacteroidota	Bacteroidia	Bacteroidales	Prevotellaceae	Alloprevotella	uncultured_Bacteroidetes
CRC	OTU_53	0.708333333	0.001370498	Below	Bacteria	Firmicutes	Negativicutes	Veillonellales-Selenomonadales	Veillonellaceae	Veillonella
CRC	OTU_54	0.5	0.000845155	Below	Bacteria	Bacteroidota	Bacteroidia	Bacteroidales	Bacteroidaceae	Bacteroides
CRC	OTU_55	0.729166667	0.002144909	Below	Bacteria	Firmicutes	Negativicutes	Veillonellales-Selenomonadales	Veillonellaceae	Veillonella
CRC	OTU_56	0.541666667	0.001205988	Below	Bacteria	Patescibacteria	Saccharimonadia	Saccharimonadales	Saccharimonadaceae	TM7x	uncultured_bacterium
CRC	OTU_58	0.5	0.001071199	Below	Bacteria	Fusobacteriota	Fusobacteriia	Fusobacteriales	Leptotrichiaceae	Leptotrichia
CRC	OTU_59	0.645833333	0.001271709	Below	Bacteria	Firmicutes	Negativicutes	Veillonellales-Selenomonadales	Veillonellaceae	Veillonella
CRC	OTU_6	0.708333333	0.007271092	Below	Bacteria	Firmicutes	Negativicutes	Veillonellales-Selenomonadales	Veillonellaceae	Veillonella
CRC	OTU_62	0.583333333	0.001298499	Below	Bacteria	Firmicutes	Bacilli	Lactobacillales	Streptococcaceae	Streptococcus
CRC	OTU_636	0.625	0.001207663	Below	Bacteria	Firmicutes	Negativicutes	Veillonellales-Selenomonadales	Veillonellaceae	Veillonella
CRC	OTU_64	0.479166667	0.001964911	Below	Bacteria	Bacteroidota	Bacteroidia	Bacteroidales	Prevotellaceae	Prevotella	Prevotella_salivae
CRC	OTU_65	0.5	0.002610812	Below	Bacteria	Bacteroidota	Bacteroidia	Bacteroidales	Prevotellaceae	Prevotella	Prevotella_melaninogenica
CRC	OTU_669	0.5	0.00067897	Below	Bacteria	Fusobacteriota	Fusobacteriia	Fusobacteriales	Leptotrichiaceae	Leptotrichia
CRC	OTU_7	0.729166667	0.005816455	Below	Bacteria	Firmicutes	Negativicutes	Veillonellales-Selenomonadales	Veillonellaceae	Veillonella
CRC	OTU_70	0.479166667	0.001794122	Below	Bacteria	Bacteroidota	Bacteroidia	Bacteroidales	Prevotellaceae	Prevotella	Prevotella_salivae
CRC	OTU_728	0.5	0.00108585	Below	Bacteria	Proteobacteria	Gammaproteobacteria	Enterobacterales	Enterobacteriaceae	Escherichia-Shigella
CRC	OTU_75	0.520833333	0.000909201	Below	Bacteria	Firmicutes	Bacilli	Lactobacillales	Streptococcaceae	Streptococcus
CRC	OTU_767	0.541666667	0.001616636	Below	Bacteria	Firmicutes	Bacilli	Lactobacillales	Streptococcaceae	Streptococcus
CRC	OTU_784	0.520833333	0.001254546	Below	Bacteria	Firmicutes	Bacilli	Lactobacillales	Streptococcaceae	Streptococcus
CRC	OTU_79	0.479166667	0.001411521	Below	Bacteria	Fusobacteriota	Fusobacteriia	Fusobacteriales	Leptotrichiaceae	Leptotrichia
CRC	OTU_8	0.5	0.005277716	Below	Bacteria	Bacteroidota	Bacteroidia	Bacteroidales	Prevotellaceae	Prevotella	Prevotella_melaninogenica
CRC	OTU_81	0.520833333	0.001231104	Below	Bacteria	Firmicutes	Bacilli	Lactobacillales	Streptococcaceae	Streptococcus
CRC	OTU_82	0.5625	0.001146128	Below	Bacteria	Firmicutes	Negativicutes	Veillonellales-Selenomonadales	Veillonellaceae	Megasphaera	Megasphaera_micronuciformis
CRC	OTU_87	0.5	0.001266267	Below	Bacteria	Bacteroidota	Bacteroidia	Bacteroidales	Prevotellaceae	Alloprevotella	uncultured_Bacteroidetes
CRC	OTU_8945	0.479166667	0.00084055	Below	Bacteria	Firmicutes	Bacilli	Lactobacillales	Streptococcaceae	Streptococcus
CRC	OTU_93	0.666666667	0.002128165	Below	Bacteria	Firmicutes	Negativicutes	Veillonellales-Selenomonadales	Veillonellaceae	Veillonella
CRC	OTU_94	0.625	0.005494551	Below	Bacteria	Proteobacteria	Gammaproteobacteria	Enterobacterales	Enterobacteriaceae	Escherichia-Shigella
CRC	OTU_97	0.520833333	0.001194268	Below	Bacteria	Firmicutes	Bacilli	Lactobacillales	Streptococcaceae	Streptococcus
CRC	OTU_973	0.645833333	0.000902503	Below	Bacteria	Firmicutes	Negativicutes	Veillonellales-Selenomonadales	Veillonellaceae	Veillonella
CRC	OTU_98	0.583333333	0.001484358	Below	Bacteria	Firmicutes	Bacilli	Lactobacillales	Streptococcaceae	Streptococcus
CRC	OTU_981	0.5	0.000739667	Below	Bacteria	Proteobacteria	Gammaproteobacteria	Burkholderiales	Neisseriaceae	Neisseria
HC_SALIVA	OTU_1	1	0.060571597	Neutral	Bacteria	Firmicutes	Bacilli	Lactobacillales	Streptococcaceae	Streptococcus
HC_SALIVA	OTU_10	1	0.008272783	Neutral	Bacteria	Bacteroidota	Bacteroidia	Bacteroidales	Prevotellaceae	Prevotella	Prevotella_melaninogenica
HC_SALIVA	OTU_1009	1	0.00100391	Neutral	Bacteria	Firmicutes	Negativicutes	Veillonellales-Selenomonadales	Veillonellaceae	Veillonella
HC_SALIVA	OTU_104	1	0.001288235	Neutral	Bacteria	Firmicutes	Negativicutes	Veillonellales-Selenomonadales	Veillonellaceae	Veillonella
HC_SALIVA	OTU_11	1	0.019078509	Neutral	Bacteria	Firmicutes	Bacilli	Lactobacillales	Streptococcaceae	Streptococcus
HC_SALIVA	OTU_110	1	0.001512886	Neutral	Bacteria	Firmicutes	Bacilli	Staphylococcales	Gemellaceae	Gemella
HC_SALIVA	OTU_111	1	0.003465246	Neutral	Bacteria	Firmicutes	Negativicutes	Veillonellales-Selenomonadales	Veillonellaceae	Veillonella
HC_SALIVA	OTU_12	1	0.011851758	Neutral	Bacteria	Proteobacteria	Gammaproteobacteria	Burkholderiales	Neisseriaceae	Neisseria	Neisseria_perflava
HC_SALIVA	OTU_1203	1	0.000637448	Neutral	Bacteria	Firmicutes	Negativicutes	Veillonellales-Selenomonadales	Veillonellaceae	Veillonella
HC_SALIVA	OTU_121	1	0.00513609	Neutral	Bacteria	Firmicutes	Negativicutes	Veillonellales-Selenomonadales	Veillonellaceae	Veillonella
HC_SALIVA	OTU_1212	1	0.000666933	Neutral	Bacteria	Firmicutes	Negativicutes	Veillonellales-Selenomonadales	Veillonellaceae	Veillonella
HC_SALIVA	OTU_1213	1	0.001221541	Neutral	Bacteria	Firmicutes	Bacilli	Lactobacillales	Streptococcaceae	Streptococcus
HC_SALIVA	OTU_1237	1	0.0038289	Neutral	Bacteria	Firmicutes	Bacilli	Lactobacillales	Streptococcaceae	Streptococcus
HC_SALIVA	OTU_1252	1	0.000596028	Neutral	Bacteria	Firmicutes	Bacilli	Lactobacillales	Carnobacteriaceae	Granulicatella
HC_SALIVA	OTU_126	1	0.002011331	Neutral	Bacteria	Bacteroidota	Bacteroidia	Bacteroidales	Prevotellaceae	Prevotella	Prevotella_histicola
HC_SALIVA	OTU_128	1	0.001796508	Neutral	Bacteria	Firmicutes	Bacilli	Lactobacillales	Streptococcaceae	Streptococcus
HC_SALIVA	OTU_13	1	0.005209803	Neutral	Bacteria	Bacteroidota	Bacteroidia	Bacteroidales	Prevotellaceae	Prevotella	Prevotella_histicola
HC_SALIVA	OTU_14	1	0.003281313	Neutral	Bacteria	Firmicutes	Bacilli	Lactobacillales	Streptococcaceae	Streptococcus
HC_SALIVA	OTU_1406	1	0.000547587	Neutral	Bacteria	Firmicutes	Bacilli	Lactobacillales	Streptococcaceae	Streptococcus
HC_SALIVA	OTU_141	1	0.002563833	Neutral	Bacteria	Firmicutes	Bacilli	Lactobacillales	Streptococcaceae	Streptococcus
HC_SALIVA	OTU_143	1	0.001126064	Neutral	Bacteria	Firmicutes	Bacilli	Lactobacillales	Streptococcaceae	Streptococcus
HC_SALIVA	OTU_1476	1	0.000618493	Neutral	Bacteria	Bacteroidota	Bacteroidia	Bacteroidales	Porphyromonadaceae	Porphyromonas
HC_SALIVA	OTU_1477	1	0.000763112	Neutral	Bacteria	Firmicutes	Bacilli	Lactobacillales	Streptococcaceae	Streptococcus
HC_SALIVA	OTU_1499	1	0.002007119	Neutral	Bacteria	Firmicutes	Bacilli	Lactobacillales	Streptococcaceae	Streptococcus
HC_SALIVA	OTU_159	1	0.001057967	Neutral	Bacteria	Campilobacterota	Campylobacteria	Campylobacterales	Campylobacteraceae	Campylobacter	Campylobacter_concisus
HC_SALIVA	OTU_16	1	0.008264358	Neutral	Bacteria	Proteobacteria	Gammaproteobacteria	Pasteurellales	Pasteurellaceae	Haemophilus
HC_SALIVA	OTU_162	1	0.001360544	Neutral	Bacteria	Firmicutes	Bacilli	Lactobacillales	Streptococcaceae	Streptococcus
HC_SALIVA	OTU_1643	1	0.002189648	Neutral	Bacteria	Bacteroidota	Bacteroidia	Bacteroidales	Prevotellaceae	Prevotella	Prevotella_melaninogenica
HC_SALIVA	OTU_165	1	0.005453409	Neutral	Bacteria	Firmicutes	Bacilli	Lactobacillales	Streptococcaceae	Streptococcus
HC_SALIVA	OTU_171	1	0.004019854	Neutral	Bacteria	Firmicutes	Negativicutes	Veillonellales-Selenomonadales	Veillonellaceae	Veillonella
HC_SALIVA	OTU_1716	1	0.00123839	Neutral	Bacteria	Firmicutes	Bacilli	Lactobacillales	Streptococcaceae	Streptococcus
HC_SALIVA	OTU_175	1	0.001566943	Neutral	Bacteria	Firmicutes	Negativicutes	Veillonellales-Selenomonadales	Selenomonadaceae	Selenomonas	Selenomonas_sp.
HC_SALIVA	OTU_1765	1	0.00162802	Neutral	Bacteria	Bacteroidota	Bacteroidia	Bacteroidales	Prevotellaceae	Prevotella	Prevotella_melaninogenica
HC_SALIVA	OTU_1817	1	0.007600935	Neutral	Bacteria	Firmicutes	Bacilli	Lactobacillales	Streptococcaceae	Streptococcus
HC_SALIVA	OTU_182	1	0.006052947	Neutral	Bacteria	Bacteroidota	Bacteroidia	Bacteroidales	Prevotellaceae	Prevotella	Prevotella_melaninogenica
HC_SALIVA	OTU_1822	1	0.001132383	Neutral	Bacteria	Proteobacteria	Gammaproteobacteria	Pasteurellales	Pasteurellaceae	Haemophilus
HC_SALIVA	OTU_183	1	0.002376389	Neutral	Bacteria	Proteobacteria	Gammaproteobacteria	Pasteurellales	Pasteurellaceae	Haemophilus
HC_SALIVA	OTU_1877	1	0.001375989	Neutral	Bacteria	Firmicutes	Negativicutes	Veillonellales-Selenomonadales	Veillonellaceae	Veillonella
HC_SALIVA	OTU_1909	1	0.00058971	Neutral	Bacteria	Firmicutes	Bacilli	Lactobacillales	Streptococcaceae	Streptococcus
HC_SALIVA	OTU_194	1	0.001221541	Neutral	Bacteria	Firmicutes	Negativicutes	Veillonellales-Selenomonadales	Veillonellaceae	Veillonella
HC_SALIVA	OTU_1948	1	0.000705545	Neutral	Bacteria	Firmicutes	Bacilli	Lactobacillales	Streptococcaceae	Streptococcus
HC_SALIVA	OTU_2	1	0.026644342	Neutral	Bacteria	Firmicutes	Bacilli	Lactobacillales	Streptococcaceae	Streptococcus
HC_SALIVA	OTU_20	1	0.003433654	Neutral	Bacteria	Firmicutes	Bacilli	Lactobacillales	Streptococcaceae	Streptococcus	Streptococcus_salivarius
HC_SALIVA	OTU_21	1	0.002757594	Neutral	Bacteria	Firmicutes	Bacilli	Lactobacillales	Carnobacteriaceae	Granulicatella
HC_SALIVA	OTU_210	1	0.001055861	Neutral	Bacteria	Firmicutes	Negativicutes	Veillonellales-Selenomonadales	Veillonellaceae	Veillonella
HC_SALIVA	OTU_2126	1	0.000913348	Neutral	Bacteria	Firmicutes	Bacilli	Lactobacillales	Streptococcaceae	Streptococcus
HC_SALIVA	OTU_2175	1	0.001546584	Neutral	Bacteria	Firmicutes	Negativicutes	Veillonellales-Selenomonadales	Veillonellaceae	Veillonella
HC_SALIVA	OTU_218	1	0.001360544	Neutral	Bacteria	Firmicutes	Bacilli	Staphylococcales	Gemellaceae	Gemella
HC_SALIVA	OTU_221	1	0.000987764	Neutral	Bacteria	Firmicutes	Negativicutes	Veillonellales-Selenomonadales	Veillonellaceae	Veillonella
HC_SALIVA	OTU_2217	1	0.000664827	Neutral	Bacteria	Firmicutes	Bacilli	Lactobacillales	Streptococcaceae	Streptococcus
HC_SALIVA	OTU_233	1	0.003105804	Neutral	Bacteria	Firmicutes	Bacilli	Lactobacillales	Streptococcaceae	Streptococcus
HC_SALIVA	OTU_24	1	0.00247327	Neutral	Bacteria	Bacteroidota	Bacteroidia	Bacteroidales	Porphyromonadaceae	Porphyromonas
HC_SALIVA	OTU_245	1	0.002021861	Neutral	Bacteria	Bacteroidota	Bacteroidia	Bacteroidales	Prevotellaceae	Prevotella	Prevotella_histicola
HC_SALIVA	OTU_250	1	0.002693709	Neutral	Bacteria	Firmicutes	Bacilli	Lactobacillales	Streptococcaceae	Streptococcus
HC_SALIVA	OTU_261	1	0.001880752	Neutral	Bacteria	Firmicutes	Bacilli	Lactobacillales	Streptococcaceae	Streptococcus
HC_SALIVA	OTU_262	1	0.001017249	Neutral	Bacteria	Firmicutes	Negativicutes	Veillonellales-Selenomonadales	Veillonellaceae	Veillonella
HC_SALIVA	OTU_263	1	0.000663423	Neutral	Bacteria	Bacteroidota	Bacteroidia	Bacteroidales	Prevotellaceae	Prevotella	Prevotella_salivae
HC_SALIVA	OTU_2638	1	0.000588305	Neutral	Bacteria	Firmicutes	Bacilli	Lactobacillales	Streptococcaceae	Streptococcus
HC_SALIVA	OTU_264	1	0.000958278	Neutral	Bacteria	Firmicutes	Negativicutes	Veillonellales-Selenomonadales	Veillonellaceae	Veillonella
HC_SALIVA	OTU_265	1	0.001080432	Neutral	Bacteria	Fusobacteriota	Fusobacteriia	Fusobacteriales	Fusobacteriaceae	Fusobacterium
HC_SALIVA	OTU_276	1	0.000695717	Neutral	Bacteria	Bacteroidota	Bacteroidia	Bacteroidales	Prevotellaceae	Prevotella	Prevotella_melaninogenica
HC_SALIVA	OTU_278	1	0.000664827	Neutral	Bacteria	Firmicutes	Negativicutes	Veillonellales-Selenomonadales	Veillonellaceae	Veillonella
HC_SALIVA	OTU_2803	1	0.001224349	Neutral	Bacteria	Firmicutes	Bacilli	Lactobacillales	Streptococcaceae	Streptococcus
HC_SALIVA	OTU_2825	1	0.001451107	Neutral	Bacteria	Firmicutes	Bacilli	Lactobacillales	Streptococcaceae	Streptococcus
HC_SALIVA	OTU_2859	1	0.000787683	Neutral	Bacteria	Firmicutes	Bacilli	Lactobacillales	Streptococcaceae	Streptococcus
HC_SALIVA	OTU_287	1	0.001182227	Neutral	Bacteria	Firmicutes	Bacilli	Lactobacillales	Streptococcaceae	Streptococcus
HC_SALIVA	OTU_29	1	0.005065886	Neutral	Bacteria	Proteobacteria	Gammaproteobacteria	Pasteurellales	Pasteurellaceae	Haemophilus
HC_SALIVA	OTU_290	1	0.012367754	Neutral	Bacteria	Firmicutes	Bacilli	Lactobacillales	Streptococcaceae	Streptococcus
HC_SALIVA	OTU_296	1	0.001220839	Neutral	Bacteria	Bacteroidota	Bacteroidia	Bacteroidales	Prevotellaceae	Prevotella	Prevotella_nigrescens
HC_SALIVA	OTU_299	1	0.000619897	Neutral	Bacteria	Firmicutes	Negativicutes	Veillonellales-Selenomonadales	Veillonellaceae	Veillonella
HC_SALIVA	OTU_30	1	0.024194941	Neutral	Bacteria	Firmicutes	Bacilli	Lactobacillales	Streptococcaceae	Streptococcus
HC_SALIVA	OTU_300	1	0.00075188	Neutral	Bacteria	Proteobacteria	Gammaproteobacteria	Pasteurellales	Pasteurellaceae	Haemophilus
HC_SALIVA	OTU_3051	1	0.002174203	Neutral	Bacteria	Firmicutes	Bacilli	Lactobacillales	Streptococcaceae	Streptococcus
HC_SALIVA	OTU_3113	1	0.000871928	Neutral	Bacteria	Firmicutes	Negativicutes	Veillonellales-Selenomonadales	Veillonellaceae	Veillonella
HC_SALIVA	OTU_32	1	0.005200677	Neutral	Bacteria	Firmicutes	Negativicutes	Veillonellales-Selenomonadales	Veillonellaceae	Veillonella
HC_SALIVA	OTU_324	1	0.002695815	Neutral	Bacteria	Firmicutes	Bacilli	Lactobacillales	Streptococcaceae	Streptococcus
HC_SALIVA	OTU_328	1	0.000606558	Neutral	Bacteria	Proteobacteria	Gammaproteobacteria	Burkholderiales	Neisseriaceae	Neisseria
HC_SALIVA	OTU_33	1	0.00266282	Neutral	Bacteria	Proteobacteria	Gammaproteobacteria	Burkholderiales	Neisseriaceae	Neisseria	Neisseria_perflava
HC_SALIVA	OTU_3333	1	0.001429344	Neutral	Bacteria	Firmicutes	Bacilli	Lactobacillales	Streptococcaceae	Streptococcus	Streptococcus_salivarius
HC_SALIVA	OTU_334	1	0.000574967	Neutral	Bacteria	Firmicutes	Negativicutes	Veillonellales-Selenomonadales	Veillonellaceae	Veillonella
HC_SALIVA	OTU_34	1	0.002419213	Neutral	Bacteria	Firmicutes	Bacilli	Lactobacillales	Carnobacteriaceae	Granulicatella
HC_SALIVA	OTU_3417	1	0.000535653	Neutral	Bacteria	Firmicutes	Bacilli	Lactobacillales	Streptococcaceae	Streptococcus
HC_SALIVA	OTU_361	1	0.000635342	Neutral	Bacteria	Bacteroidota	Bacteroidia	Bacteroidales	Prevotellaceae	Prevotella	Prevotella_melaninogenica
HC_SALIVA	OTU_363	1	0.000584795	Neutral	Bacteria	Firmicutes	Bacilli	Erysipelotrichales	Erysipelotrichaceae	Solobacterium	uncultured_organism
HC_SALIVA	OTU_371	1	0.00095196	Neutral	Bacteria	Proteobacteria	Gammaproteobacteria	Pasteurellales	Pasteurellaceae	Aggregatibacter	uncultured_bacterium
HC_SALIVA	OTU_3720	1	0.000729415	Neutral	Bacteria	Bacteroidota	Bacteroidia	Bacteroidales	Prevotellaceae	Prevotella	Prevotella_melaninogenica
HC_SALIVA	OTU_38	1	0.00120048	Neutral	Bacteria	Bacteroidota	Bacteroidia	Bacteroidales	Prevotellaceae	Prevotella	Prevotella_histicola
HC_SALIVA	OTU_386	1	0.000695717	Neutral	Bacteria	Fusobacteriota	Fusobacteriia	Fusobacteriales	Fusobacteriaceae	Fusobacterium
HC_SALIVA	OTU_387	1	0.001114832	Neutral	Bacteria	Proteobacteria	Gammaproteobacteria	Burkholderiales	Neisseriaceae	Neisseria
HC_SALIVA	OTU_3999	1	0.000750476	Neutral	Bacteria	Proteobacteria	Gammaproteobacteria	Pasteurellales	Pasteurellaceae	Haemophilus
HC_SALIVA	OTU_406	1	0.00115906	Neutral	Bacteria	Firmicutes	Bacilli	Staphylococcales	Gemellaceae	Gemella	uncultured_bacterium
HC_SALIVA	OTU_42	1	0.000899307	Neutral	Bacteria	Firmicutes	Bacilli	Lactobacillales	Streptococcaceae	Streptococcus
HC_SALIVA	OTU_424	1	0.002357434	Neutral	Bacteria	Firmicutes	Bacilli	Lactobacillales	Streptococcaceae	Streptococcus
HC_SALIVA	OTU_4291	1	0.000966702	Neutral	Bacteria	Firmicutes	Bacilli	Lactobacillales	Streptococcaceae	Streptococcus
HC_SALIVA	OTU_43	1	0.000779961	Neutral	Bacteria	Firmicutes	Bacilli	Lactobacillales	Streptococcaceae	Streptococcus
HC_SALIVA	OTU_44	1	0.004183428	Neutral	Bacteria	Firmicutes	Bacilli	Lactobacillales	Streptococcaceae	Streptococcus
HC_SALIVA	OTU_440	1	0.004312602	Neutral	Bacteria	Firmicutes	Bacilli	Lactobacillales	Streptococcaceae	Streptococcus
HC_SALIVA	OTU_464	1	0.001551498	Neutral	Bacteria	Bacteroidota	Bacteroidia	Bacteroidales	Porphyromonadaceae	Porphyromonas
HC_SALIVA	OTU_48	1	0.00330097	Neutral	Bacteria	Firmicutes	Bacilli	Staphylococcales	Gemellaceae	Gemella
HC_SALIVA	OTU_480	1	0.002732321	Neutral	Bacteria	Firmicutes	Bacilli	Lactobacillales	Streptococcaceae	Streptococcus
HC_SALIVA	OTU_486	1	0.006870819	Neutral	Bacteria	Firmicutes	Bacilli	Lactobacillales	Streptococcaceae	Streptococcus
HC_SALIVA	OTU_503	1	0.000998294	Neutral	Bacteria	Campilobacterota	Campylobacteria	Campylobacterales	Campylobacteraceae	Campylobacter	Campylobacter_concisus
HC_SALIVA	OTU_512	1	0.000597432	Neutral	Bacteria	Firmicutes	Bacilli	Lactobacillales	Streptococcaceae	Streptococcus
HC_SALIVA	OTU_529	1	0.000565138	Neutral	Bacteria	Firmicutes	Bacilli	Lactobacillales	Streptococcaceae	Streptococcus
HC_SALIVA	OTU_5290	1	0.000536355	Neutral	Bacteria	Bacteroidota	Bacteroidia	Bacteroidales	Porphyromonadaceae	Porphyromonas
HC_SALIVA	OTU_53	1	0.001649783	Neutral	Bacteria	Firmicutes	Negativicutes	Veillonellales-Selenomonadales	Veillonellaceae	Veillonella
HC_SALIVA	OTU_544	1	0.000585497	Neutral	Bacteria	Firmicutes	Negativicutes	Veillonellales-Selenomonadales	Veillonellaceae	Megasphaera	Megasphaera_micronuciformis
HC_SALIVA	OTU_55	1	0.003836622	Neutral	Bacteria	Firmicutes	Negativicutes	Veillonellales-Selenomonadales	Veillonellaceae	Veillonella
HC_SALIVA	OTU_5582	1	0.001079028	Neutral	Bacteria	Proteobacteria	Gammaproteobacteria	Pasteurellales	Pasteurellaceae	Haemophilus
HC_SALIVA	OTU_5753	1	0.000725904	Neutral	Bacteria	Firmicutes	Bacilli	Staphylococcales	Gemellaceae	Gemella
HC_SALIVA	OTU_58	1	0.003224448	Neutral	Bacteria	Fusobacteriota	Fusobacteriia	Fusobacteriales	Leptotrichiaceae	Leptotrichia
HC_SALIVA	OTU_59	1	0.003024368	Neutral	Bacteria	Firmicutes	Negativicutes	Veillonellales-Selenomonadales	Veillonellaceae	Veillonella
HC_SALIVA	OTU_6	1	0.014970901	Neutral	Bacteria	Firmicutes	Negativicutes	Veillonellales-Selenomonadales	Veillonellaceae	Veillonella
HC_SALIVA	OTU_62	1	0.003795202	Neutral	Bacteria	Firmicutes	Bacilli	Lactobacillales	Streptococcaceae	Streptococcus
HC_SALIVA	OTU_63	1	0.001802124	Neutral	Bacteria	Bacteroidota	Bacteroidia	Bacteroidales	Porphyromonadaceae	Porphyromonas
HC_SALIVA	OTU_636	1	0.002312504	Neutral	Bacteria	Firmicutes	Negativicutes	Veillonellales-Selenomonadales	Veillonellaceae	Veillonella
HC_SALIVA	OTU_64	1	0.002700729	Neutral	Bacteria	Bacteroidota	Bacteroidia	Bacteroidales	Prevotellaceae	Prevotella	Prevotella_salivae
HC_SALIVA	OTU_65	1	0.006175102	Neutral	Bacteria	Bacteroidota	Bacteroidia	Bacteroidales	Prevotellaceae	Prevotella	Prevotella_melaninogenica
HC_SALIVA	OTU_669	1	0.001792296	Neutral	Bacteria	Fusobacteriota	Fusobacteriia	Fusobacteriales	Leptotrichiaceae	Leptotrichia
HC_SALIVA	OTU_676	1	0.000546885	Neutral	Bacteria	Bacteroidota	Bacteroidia	Bacteroidales	Prevotellaceae	Prevotella	Prevotella_melaninogenica
HC_SALIVA	OTU_6934	1	0.000617089	Neutral	Bacteria	Firmicutes	Bacilli	Lactobacillales	Streptococcaceae	Streptococcus
HC_SALIVA	OTU_7	1	0.011840526	Neutral	Bacteria	Firmicutes	Negativicutes	Veillonellales-Selenomonadales	Veillonellaceae	Veillonella
HC_SALIVA	OTU_75	1	0.002746362	Neutral	Bacteria	Firmicutes	Bacilli	Lactobacillales	Streptococcaceae	Streptococcus
HC_SALIVA	OTU_767	1	0.005824084	Neutral	Bacteria	Firmicutes	Bacilli	Lactobacillales	Streptococcaceae	Streptococcus
HC_SALIVA	OTU_773	1	0.000761708	Neutral	Bacteria	Fusobacteriota	Fusobacteriia	Fusobacteriales	Fusobacteriaceae	Fusobacterium
HC_SALIVA	OTU_779	1	0.000979339	Neutral	Bacteria	Campilobacterota	Campylobacteria	Campylobacterales	Campylobacteraceae	Campylobacter	Campylobacter_concisus
HC_SALIVA	OTU_784	1	0.005363549	Neutral	Bacteria	Firmicutes	Bacilli	Lactobacillales	Streptococcaceae	Streptococcus
HC_SALIVA	OTU_79	1	0.002822182	Neutral	Bacteria	Fusobacteriota	Fusobacteriia	Fusobacteriales	Leptotrichiaceae	Leptotrichia
HC_SALIVA	OTU_8	1	0.010038401	Neutral	Bacteria	Bacteroidota	Bacteroidia	Bacteroidales	Prevotellaceae	Prevotella	Prevotella_melaninogenica
HC_SALIVA	OTU_808	1	0.0008277	Neutral	Bacteria	Firmicutes	Negativicutes	Veillonellales-Selenomonadales	Veillonellaceae	Veillonella
HC_SALIVA	OTU_81	1	0.003967201	Neutral	Bacteria	Firmicutes	Bacilli	Lactobacillales	Streptococcaceae	Streptococcus
HC_SALIVA	OTU_82	1	0.001691905	Neutral	Bacteria	Firmicutes	Negativicutes	Veillonellales-Selenomonadales	Veillonellaceae	Megasphaera	Megasphaera_micronuciformis
HC_SALIVA	OTU_85	1	0.005719481	Neutral	Bacteria	Proteobacteria	Gammaproteobacteria	Burkholderiales	Neisseriaceae	Neisseria
HC_STOOL	OTU_1007	0.866666667	0.000930728	Neutral	Bacteria	Bacteroidota	Bacteroidia	Bacteroidales	Bacteroidaceae	Bacteroides	Bacteroides_kribbi
HC_STOOL	OTU_102	0.933333333	0.001941508	Neutral	Bacteria	Proteobacteria	Gammaproteobacteria	Enterobacterales	Enterobacteriaceae	Escherichia-Shigella
HC_STOOL	OTU_1052	0.8	0.001769086	Neutral	Bacteria	Bacteroidota	Bacteroidia	Bacteroidales	Bacteroidaceae	Bacteroides	Bacteroides_vulgatus
HC_STOOL	OTU_106	0.8	0.001646807	Neutral	Bacteria	Bacteroidota	Bacteroidia	Bacteroidales	Bacteroidaceae	Bacteroides
HC_STOOL	OTU_108	0.8	0.000837479	Neutral	Bacteria	Firmicutes	Clostridia	Lachnospirales	Lachnospiraceae	Roseburia
HC_STOOL	OTU_113	0.933333333	0.002588091	Neutral	Bacteria	Bacteroidota	Bacteroidia	Bacteroidales	Bacteroidaceae	Bacteroides	Bacteroides_kribbi
HC_STOOL	OTU_1161	0.8	0.000360679	Neutral	Bacteria	Proteobacteria	Gammaproteobacteria	Enterobacterales	Enterobacteriaceae	Escherichia-Shigella
HC_STOOL	OTU_1175	0.866666667	0.001323076	Neutral	Bacteria	Firmicutes	Clostridia	Oscillospirales	Ruminococcaceae	UBA1819
HC_STOOL	OTU_120	0.8	0.001536844	Neutral	Bacteria	Firmicutes	Clostridia	Oscillospirales	Ruminococcaceae	Faecalibacterium
HC_STOOL	OTU_1224	0.8	0.000628109	Neutral	Bacteria	Firmicutes	Clostridia	Oscillospirales	Ruminococcaceae	Subdoligranulum	uncultured_bacterium
HC_STOOL	OTU_1239	0.866666667	0.00068617	Neutral	Bacteria	Bacteroidota	Bacteroidia	Bacteroidales	Bacteroidaceae	Bacteroides
HC_STOOL	OTU_125	0.933333333	0.001325715	Neutral	Bacteria	Proteobacteria	Gammaproteobacteria	Enterobacterales	Enterobacteriaceae	Escherichia-Shigella
HC_STOOL	OTU_130	0.866666667	0.001651206	Neutral	Bacteria	Firmicutes	Clostridia	Oscillospirales	Ruminococcaceae	Faecalibacterium
HC_STOOL	OTU_1386	0.866666667	0.00077414	Neutral	Bacteria	Bacteroidota	Bacteroidia	Bacteroidales	Bacteroidaceae	Bacteroides
HC_STOOL	OTU_140	0.8	0.002154397	Neutral	Bacteria	Bacteroidota	Bacteroidia	Bacteroidales	Tannerellaceae	Parabacteroides
HC_STOOL	OTU_145	0.866666667	0.002995395	Neutral	Bacteria	Bacteroidota	Bacteroidia	Bacteroidales	Bacteroidaceae	Bacteroides
HC_STOOL	OTU_148	0.866666667	0.000991427	Neutral	Bacteria	Firmicutes	Clostridia	Oscillospirales	Oscillospiraceae	UCG-003
HC_STOOL	OTU_152	0.8	0.001428641	Neutral	Bacteria	Firmicutes	Clostridia	Oscillospirales	Oscillospiraceae	UCG-003	uncultured_organism
HC_STOOL	OTU_153	0.8	0.00056565	Neutral	Bacteria	Bacteroidota	Bacteroidia	Bacteroidales	Bacteroidaceae	Bacteroides
HC_STOOL	OTU_1623	0.8	0.000349243	Neutral	Bacteria	Firmicutes	Clostridia	Oscillospirales	Oscillospiraceae	UCG-003
HC_STOOL	OTU_176	0.8	0.000350122	Neutral	Bacteria	Firmicutes	Clostridia	Oscillospirales	Ruminococcaceae	Subdoligranulum
HC_STOOL	OTU_19	0.8	0.007477491	Neutral	Bacteria	Bacteroidota	Bacteroidia	Bacteroidales	Bacteroidaceae	Bacteroides
HC_STOOL	OTU_192	0.8	0.002637355	Neutral	Bacteria	Firmicutes	Clostridia	Oscillospirales	Ruminococcaceae	UBA1819
HC_STOOL	OTU_205	0.933333333	0.000696726	Neutral	Bacteria	Proteobacteria	Gammaproteobacteria	Enterobacterales	Enterobacteriaceae	Escherichia-Shigella
HC_STOOL	OTU_206	0.8	0.000823404	Neutral	Bacteria	Firmicutes	Clostridia	Oscillospirales	Ruminococcaceae	Subdoligranulum	uncultured_bacterium
HC_STOOL	OTU_207	0.8	0.000721358	Neutral	Bacteria	Proteobacteria	Gammaproteobacteria	Enterobacterales	Enterobacteriaceae	Escherichia-Shigella
HC_STOOL	OTU_209	0.8	0.001156812	Neutral	Bacteria	Bacteroidota	Bacteroidia	Bacteroidales	Bacteroidaceae	Bacteroides
HC_STOOL	OTU_2134	0.8	0.000702004	Neutral	Bacteria	Bacteroidota	Bacteroidia	Bacteroidales	Bacteroidaceae	Bacteroides
HC_STOOL	OTU_220	0.8	0.000372115	Neutral	Bacteria	Firmicutes	Clostridia	Oscillospirales	Ruminococcaceae	Subdoligranulum
HC_STOOL	OTU_223	0.8	0.000976472	Neutral	Bacteria	Bacteroidota	Bacteroidia	Bacteroidales	Bacteroidaceae	Bacteroides
HC_STOOL	OTU_225	0.866666667	0.000429296	Neutral	Bacteria	Firmicutes	Clostridia	Oscillospirales	Ruminococcaceae	Faecalibacterium
HC_STOOL	OTU_227	0.933333333	0.001541243	Neutral	Bacteria	Firmicutes	Clostridia	Lachnospirales	Lachnospiraceae	Roseburia
HC_STOOL	OTU_230	0.8	0.002722686	Neutral	Bacteria	Bacteroidota	Bacteroidia	Bacteroidales	Bacteroidaceae	Bacteroides
HC_STOOL	OTU_23120	0.933333333	0.000840998	Neutral	Bacteria	Proteobacteria	Gammaproteobacteria	Enterobacterales	Enterobacteriaceae	Escherichia-Shigella
HC_STOOL	OTU_239	0.866666667	0.001265015	Neutral	Bacteria	Firmicutes	Clostridia	Oscillospirales	Ruminococcaceae	Faecalibacterium
HC_STOOL	OTU_247	0.933333333	0.001279091	Neutral	Bacteria	Bacteroidota	Bacteroidia	Bacteroidales	Bacteroidaceae	Bacteroides
HC_STOOL	OTU_25	0.866666667	0.009142772	Neutral	Bacteria	Bacteroidota	Bacteroidia	Bacteroidales	Bacteroidaceae	Bacteroides
HC_STOOL	OTU_255	0.8	0.000618432	Neutral	Bacteria	Proteobacteria	Gammaproteobacteria	Enterobacterales	Enterobacteriaceae	Escherichia-Shigella
HC_STOOL	OTU_2569	0.8	0.000343085	Neutral	Bacteria	Firmicutes	Clostridia	Oscillospirales	Oscillospiraceae	UCG-003
HC_STOOL	OTU_258	0.866666667	0.001867613	Neutral	Bacteria	Proteobacteria	Gammaproteobacteria	Enterobacterales	Enterobacteriaceae	Escherichia-Shigella
HC_STOOL	OTU_275	0.866666667	0.001187601	Neutral	Bacteria	Proteobacteria	Gammaproteobacteria	Enterobacterales	Enterobacteriaceae	Escherichia-Shigella
HC_STOOL	OTU_277	0.8	0.001283489	Neutral	Bacteria	Bacteroidota	Bacteroidia	Bacteroidales	Bacteroidaceae	Bacteroides
HC_STOOL	OTU_281	0.8	0.002754356	Neutral	Bacteria	Firmicutes	Clostridia	Lachnospirales	Lachnospiraceae	Roseburia
HC_STOOL	OTU_2810	0.933333333	0.0022063	Neutral	Bacteria	Proteobacteria	Gammaproteobacteria	Enterobacterales	Enterobacteriaceae	Escherichia-Shigella
HC_STOOL	OTU_2894	0.866666667	0.000555973	Neutral	Bacteria	Proteobacteria	Gammaproteobacteria	Enterobacterales	Enterobacteriaceae	Escherichia-Shigella
HC_STOOL	OTU_2939	0.8	0.000511988	Neutral	Bacteria	Bacteroidota	Bacteroidia	Bacteroidales	Bacteroidaceae	Bacteroides
HC_STOOL	OTU_2989	0.933333333	0.000660658	Neutral	Bacteria	Proteobacteria	Gammaproteobacteria	Enterobacterales	Enterobacteriaceae	Escherichia-Shigella
HC_STOOL	OTU_3	1	0.020126765	Neutral	Bacteria	Proteobacteria	Gammaproteobacteria	Enterobacterales	Enterobacteriaceae	Escherichia-Shigella
HC_STOOL	OTU_303	0.866666667	0.00265231	Neutral	Bacteria	Bacteroidota	Bacteroidia	Bacteroidales	Bacteroidaceae	Bacteroides
HC_STOOL	OTU_308	0.8	0.000750388	Neutral	Bacteria	Firmicutes	Clostridia	Oscillospirales	Ruminococcaceae	Subdoligranulum	uncultured_bacterium
HC_STOOL	OTU_337	0.866666667	0.000452168	Neutral	Bacteria	Bacteroidota	Bacteroidia	Bacteroidales	Bacteroidaceae	Bacteroides
HC_STOOL	OTU_340	0.8	0.000748629	Neutral	Bacteria	Desulfobacterota	Desulfovibrionia	Desulfovibrionales	Desulfovibrionaceae	Bilophila
HC_STOOL	OTU_342	0.8	0.000836599	Neutral	Bacteria	Firmicutes	Clostridia	Lachnospirales	Lachnospiraceae	Agathobacter
HC_STOOL	OTU_354	0.8	0.00089378	Neutral	Bacteria	Firmicutes	Clostridia	Lachnospirales	Lachnospiraceae	Anaerostipes
HC_STOOL	OTU_356	0.8	0.00050583	Neutral	Bacteria	Bacteroidota	Bacteroidia	Bacteroidales	Marinifilaceae	Odoribacter
HC_STOOL	OTU_3568	0.8	0.000354521	Neutral	Bacteria	Firmicutes	Clostridia	Oscillospirales	Ruminococcaceae	Faecalibacterium
HC_STOOL	OTU_360	0.933333333	0.000521665	Neutral	Bacteria	Firmicutes	Clostridia	Lachnospirales	Lachnospiraceae	Dorea
HC_STOOL	OTU_3625	0.933333333	0.000680891	Neutral	Bacteria	Proteobacteria	Gammaproteobacteria	Enterobacterales	Enterobacteriaceae	Escherichia-Shigella
HC_STOOL	OTU_368	0.933333333	0.000614034	Neutral	Bacteria	Firmicutes	Clostridia	Lachnospirales	Lachnospiraceae	Lachnospiraceae_NK4A136_group
HC_STOOL	OTU_3693	0.8	0.000631628	Neutral	Bacteria	Firmicutes	Clostridia	Lachnospirales	Lachnospiraceae
HC_STOOL	OTU_372	0.8	0.001407528	Neutral	Bacteria	Firmicutes	Clostridia	Lachnospirales	Lachnospiraceae	Roseburia
HC_STOOL	OTU_374	0.8	0.001082917	Neutral	Bacteria	Firmicutes	Clostridia	Oscillospirales	Oscillospiraceae	UCG-002	uncultured_organism
HC_STOOL	OTU_376	0.8	0.000454807	Neutral	Bacteria	Firmicutes	Clostridia	Oscillospirales	Ruminococcaceae	Faecalibacterium
HC_STOOL	OTU_39	0.8	0.001464708	Neutral	Bacteria	Bacteroidota	Bacteroidia	Bacteroidales	Bacteroidaceae	Bacteroides
HC_STOOL	OTU_391	0.866666667	0.000423138	Neutral	Bacteria	Proteobacteria	Gammaproteobacteria	Enterobacterales	Enterobacteriaceae	Escherichia-Shigella
HC_STOOL	OTU_3944	0.933333333	0.000837479	Neutral	Bacteria	Bacteroidota	Bacteroidia	Bacteroidales	Tannerellaceae	Parabacteroides	Parabacteroides_merdae
HC_STOOL	OTU_4	1	0.010484321	Neutral	Bacteria	Proteobacteria	Gammaproteobacteria	Enterobacterales	Enterobacteriaceae	Escherichia-Shigella
HC_STOOL	OTU_40	0.866666667	0.003715873	Neutral	Bacteria	Firmicutes	Clostridia	Lachnospirales	Lachnospiraceae	Lachnospiraceae_NK4A136_group
HC_STOOL	OTU_405	0.8	0.000846276	Neutral	Bacteria	Firmicutes	Clostridia	Oscillospirales	Ruminococcaceae	Faecalibacterium
HC_STOOL	OTU_413	0.8	0.000283265	Neutral	Bacteria	Firmicutes	Clostridia	Oscillospirales	Oscillospiraceae	Colidextribacter
HC_STOOL	OTU_4234	0.933333333	0.00074511	Neutral	Bacteria	Proteobacteria	Gammaproteobacteria	Enterobacterales	Enterobacteriaceae	Escherichia-Shigella
HC_STOOL	OTU_430	0.866666667	0.000943044	Neutral	Bacteria	Firmicutes	Clostridia	Lachnospirales	Lachnospiraceae	Roseburia
HC_STOOL	OTU_4316	0.866666667	0.000436334	Neutral	Bacteria	Proteobacteria	Gammaproteobacteria	Enterobacterales	Enterobacteriaceae	Escherichia-Shigella
HC_STOOL	OTU_4479	0.866666667	0.000560372	Neutral	Bacteria	Bacteroidota	Bacteroidia	Bacteroidales	Bacteroidaceae	Bacteroides
HC_STOOL	OTU_453	0.8	0.003371029	Neutral	Bacteria	Bacteroidota	Bacteroidia	Bacteroidales	Bacteroidaceae	Bacteroides
HC_STOOL	OTU_458	0.933333333	0.001716304	Neutral	Bacteria	Bacteroidota	Bacteroidia	Bacteroidales	Bacteroidaceae	Bacteroides
HC_STOOL	OTU_4770	0.933333333	0.000613154	Neutral	Bacteria	Bacteroidota	Bacteroidia	Bacteroidales	Tannerellaceae	Parabacteroides	Parabacteroides_merdae
HC_STOOL	OTU_49	0.866666667	0.00315902	Neutral	Bacteria	Firmicutes	Clostridia	Oscillospirales	Ruminococcaceae	Faecalibacterium
HC_STOOL	OTU_495	0.8	0.0006545	Neutral	Bacteria	Firmicutes	Clostridia	Lachnospirales	Lachnospiraceae	Anaerostipes
HC_STOOL	OTU_497	0.8	0.000529582	Neutral	Bacteria	Firmicutes	Clostridia	Oscillospirales	Oscillospiraceae	UCG-003
HC_STOOL	OTU_5	0.933333333	0.013346001	Neutral	Bacteria	Bacteroidota	Bacteroidia	Bacteroidales	Bacteroidaceae	Bacteroides
HC_STOOL	OTU_5335	0.8	0.000343085	Neutral	Bacteria	Proteobacteria	Gammaproteobacteria	Enterobacterales	Enterobacteriaceae	Escherichia-Shigella
HC_STOOL	OTU_54	0.933333333	0.003711474	Neutral	Bacteria	Bacteroidota	Bacteroidia	Bacteroidales	Bacteroidaceae	Bacteroides
HC_STOOL	OTU_564	0.866666667	0.000368596	Neutral	Bacteria	Firmicutes	Clostridia	Lachnospirales	Lachnospiraceae	Blautia
HC_STOOL	OTU_6133	0.8	0.000384431	Neutral	Bacteria	Bacteroidota	Bacteroidia	Bacteroidales	Bacteroidaceae	Bacteroides
HC_STOOL	OTU_624	0.866666667	0.001564995	Neutral	Bacteria	Firmicutes	Clostridia	Lachnospirales	Lachnospiraceae	Lachnospiraceae_NK4A136_group
HC_STOOL	OTU_638	0.866666667	0.000720478	Neutral	Bacteria	Bacteroidota	Bacteroidia	Bacteroidales	Bacteroidaceae	Bacteroides	Bacteroides_kribbi
HC_STOOL	OTU_66	0.933333333	0.004367734	Neutral	Bacteria	Bacteroidota	Bacteroidia	Bacteroidales	Tannerellaceae	Parabacteroides	Parabacteroides_merdae
HC_STOOL	OTU_67	0.8	0.004544555	Neutral	Bacteria	Firmicutes	Clostridia	Lachnospirales	Lachnospiraceae	Roseburia
HC_STOOL	OTU_698	0.933333333	0.001116345	Neutral	Bacteria	Proteobacteria	Gammaproteobacteria	Enterobacterales	Enterobacteriaceae	Escherichia-Shigella
HC_STOOL	OTU_74	0.933333333	0.002283714	Neutral	Bacteria	Firmicutes	Clostridia	Lachnospirales	Lachnospiraceae	Lachnospiraceae_NK4A136_group
HC_STOOL	OTU_821	0.866666667	0.000373875	Neutral	Bacteria	Bacteroidota	Bacteroidia	Bacteroidales	Bacteroidaceae	Bacteroides
HC_STOOL	OTU_830	0.866666667	0.000776779	Neutral	Bacteria	Firmicutes	Clostridia	Oscillospirales	Ruminococcaceae	Faecalibacterium
HC_STOOL	OTU_940	0.866666667	0.000731914	Neutral	Bacteria	Bacteroidota	Bacteroidia	Bacteroidales	Bacteroidaceae	Bacteroides
CRC_SALIVA	OTU_1	1	0.030743611	Neutral	Bacteria	Firmicutes	Bacilli	Lactobacillales	Streptococcaceae	Streptococcus
CRC_SALIVA	OTU_10	1	0.007284195	Neutral	Bacteria	Bacteroidota	Bacteroidia	Bacteroidales	Prevotellaceae	Prevotella	Prevotella_melaninogenica
CRC_SALIVA	OTU_1002	0.869565217	0.000146145	Neutral	Bacteria	Firmicutes	Negativicutes	Veillonellales-Selenomonadales	Veillonellaceae	Veillonella
CRC_SALIVA	OTU_1009	0.956521739	0.001180701	Neutral	Bacteria	Firmicutes	Negativicutes	Veillonellales-Selenomonadales	Veillonellaceae	Veillonella
CRC_SALIVA	OTU_1019	0.869565217	0.000177682	Neutral	Bacteria	Proteobacteria	Gammaproteobacteria	Pasteurellales	Pasteurellaceae	Haemophilus
CRC_SALIVA	OTU_1021	0.956521739	0.00020768	Neutral	Bacteria	Firmicutes	Negativicutes	Veillonellales-Selenomonadales	Veillonellaceae	Veillonella
CRC_SALIVA	OTU_1024	0.956521739	0.002007576	Neutral	Bacteria	Firmicutes	Negativicutes	Veillonellales-Selenomonadales	Veillonellaceae	Veillonella
CRC_SALIVA	OTU_103	1	0.003454416	Neutral	Bacteria	Actinobacteriota	Actinobacteria	Micrococcales	Micrococcaceae	Rothia
CRC_SALIVA	OTU_1030	0.869565217	0.000173836	Neutral	Bacteria	Patescibacteria	Saccharimonadia	Saccharimonadales	Saccharimonadaceae	TM7x	uncultured_bacterium
CRC_SALIVA	OTU_104	1	0.001972194	Neutral	Bacteria	Firmicutes	Negativicutes	Veillonellales-Selenomonadales	Veillonellaceae	Veillonella
CRC_SALIVA	OTU_1046	0.913043478	0.001018403	Neutral	Bacteria	Firmicutes	Bacilli	Lactobacillales	Streptococcaceae	Streptococcus
CRC_SALIVA	OTU_1053	0.869565217	0.00069996	Neutral	Bacteria	Firmicutes	Bacilli	Lactobacillales	Streptococcaceae	Streptococcus
CRC_SALIVA	OTU_1061	0.956521739	0.000396131	Neutral	Bacteria	Firmicutes	Negativicutes	Veillonellales-Selenomonadales	Veillonellaceae	Veillonella
CRC_SALIVA	OTU_11	1	0.013691518	Neutral	Bacteria	Firmicutes	Bacilli	Lactobacillales	Streptococcaceae	Streptococcus
CRC_SALIVA	OTU_110	0.956521739	0.001216084	Neutral	Bacteria	Firmicutes	Bacilli	Staphylococcales	Gemellaceae	Gemella
CRC_SALIVA	OTU_11024	0.869565217	0.000162298	Neutral	Bacteria	Firmicutes	Bacilli	Staphylococcales	Gemellaceae	Gemella
CRC_SALIVA	OTU_1104	0.956521739	0.000212295	Neutral	Bacteria	Bacteroidota	Bacteroidia	Bacteroidales	Prevotellaceae	Prevotella	Prevotella_salivae
CRC_SALIVA	OTU_1106	0.869565217	0.000183836	Neutral	Bacteria	Firmicutes	Bacilli	Lactobacillales	Streptococcaceae	Streptococcus
CRC_SALIVA	OTU_11101	0.869565217	0.000181528	Neutral	Bacteria	Firmicutes	Negativicutes	Veillonellales-Selenomonadales	Veillonellaceae	Veillonella
CRC_SALIVA	OTU_1117	0.913043478	0.000553045	Neutral	Bacteria	Firmicutes	Negativicutes	Veillonellales-Selenomonadales	Veillonellaceae	Veillonella
CRC_SALIVA	OTU_1125	0.869565217	0.000545353	Neutral	Bacteria	Firmicutes	Bacilli	Lactobacillales	Streptococcaceae	Streptococcus
CRC_SALIVA	OTU_1172	0.913043478	0.000909948	Neutral	Bacteria	Bacteroidota	Bacteroidia	Bacteroidales	Prevotellaceae	Prevotella	Prevotella_melaninogenica
CRC_SALIVA	OTU_1189	0.913043478	0.000235371	Neutral	Bacteria	Firmicutes	Bacilli	Lactobacillales	Streptococcaceae	Streptococcus
CRC_SALIVA	OTU_1198	0.869565217	0.000326904	Neutral	Bacteria	Actinobacteriota	Actinobacteria	Micrococcales	Micrococcaceae	Rothia
CRC_SALIVA	OTU_12	0.869565217	0.007120358	Neutral	Bacteria	Proteobacteria	Gammaproteobacteria	Burkholderiales	Neisseriaceae	Neisseria	Neisseria_perflava
CRC_SALIVA	OTU_1203	0.956521739	0.000665346	Neutral	Bacteria	Firmicutes	Negativicutes	Veillonellales-Selenomonadales	Veillonellaceae	Veillonella
CRC_SALIVA	OTU_121	0.956521739	0.004163606	Neutral	Bacteria	Firmicutes	Negativicutes	Veillonellales-Selenomonadales	Veillonellaceae	Veillonella
CRC_SALIVA	OTU_1213	0.956521739	0.002765225	Neutral	Bacteria	Firmicutes	Bacilli	Lactobacillales	Streptococcaceae	Streptococcus
CRC_SALIVA	OTU_1237	1	0.002112955	Neutral	Bacteria	Firmicutes	Bacilli	Lactobacillales	Streptococcaceae	Streptococcus
CRC_SALIVA	OTU_1252	1	0.002132185	Neutral	Bacteria	Firmicutes	Bacilli	Lactobacillales	Carnobacteriaceae	Granulicatella
CRC_SALIVA	OTU_126	0.913043478	0.002323712	Neutral	Bacteria	Bacteroidota	Bacteroidia	Bacteroidales	Prevotellaceae	Prevotella	Prevotella_histicola
CRC_SALIVA	OTU_127	1	0.00245832	Neutral	Bacteria	Actinobacteriota	Actinobacteria	Micrococcales	Micrococcaceae	Rothia
CRC_SALIVA	OTU_1278	0.913043478	0.000496894	Neutral	Bacteria	Firmicutes	Negativicutes	Veillonellales-Selenomonadales	Veillonellaceae	Megasphaera	Megasphaera_micronuciformis
CRC_SALIVA	OTU_1283	0.913043478	0.001256081	Neutral	Bacteria	Firmicutes	Bacilli	Lactobacillales	Streptococcaceae	Streptococcus	Streptococcus_salivarius
CRC_SALIVA	OTU_13	0.956521739	0.009693287	Neutral	Bacteria	Bacteroidota	Bacteroidia	Bacteroidales	Prevotellaceae	Prevotella	Prevotella_histicola
CRC_SALIVA	OTU_136	0.956521739	0.001558372	Neutral	Bacteria	Campilobacterota	Campylobacteria	Campylobacterales	Campylobacteraceae	Campylobacter	Campylobacter_concisus
CRC_SALIVA	OTU_1374	0.913043478	0.000826875	Neutral	Bacteria	Firmicutes	Negativicutes	Veillonellales-Selenomonadales	Veillonellaceae	Veillonella
CRC_SALIVA	OTU_1398	0.913043478	0.000223833	Neutral	Bacteria	Bacteroidota	Bacteroidia	Bacteroidales	Prevotellaceae	Prevotella	Prevotella_salivae
CRC_SALIVA	OTU_14	0.956521739	0.010770148	Neutral	Bacteria	Firmicutes	Bacilli	Lactobacillales	Streptococcaceae	Streptococcus
CRC_SALIVA	OTU_141	0.956521739	0.003849009	Neutral	Bacteria	Firmicutes	Bacilli	Lactobacillales	Streptococcaceae	Streptococcus
CRC_SALIVA	OTU_1423	0.913043478	0.000350749	Neutral	Bacteria	Firmicutes	Bacilli	Lactobacillales	Streptococcaceae	Streptococcus
CRC_SALIVA	OTU_143	0.956521739	0.001930658	Neutral	Bacteria	Firmicutes	Bacilli	Lactobacillales	Streptococcaceae	Streptococcus
CRC_SALIVA	OTU_1440	0.956521739	0.000322289	Neutral	Bacteria	Proteobacteria	Gammaproteobacteria	Burkholderiales	Neisseriaceae	Neisseria
CRC_SALIVA	OTU_1464	0.913043478	0.000924562	Neutral	Bacteria	Bacteroidota	Bacteroidia	Bacteroidales	Prevotellaceae	Prevotella	Prevotella_histicola
CRC_SALIVA	OTU_1477	0.956521739	0.000223833	Neutral	Bacteria	Firmicutes	Bacilli	Lactobacillales	Streptococcaceae	Streptococcus
CRC_SALIVA	OTU_1503	0.956521739	0.000351518	Neutral	Bacteria	Firmicutes	Negativicutes	Veillonellales-Selenomonadales	Veillonellaceae	Veillonella
CRC_SALIVA	OTU_1543	0.913043478	0.000256139	Neutral	Bacteria	Firmicutes	Bacilli	Lactobacillales	Streptococcaceae	Streptococcus
CRC_SALIVA	OTU_1582	0.913043478	0.00024614	Neutral	Bacteria	Firmicutes	Negativicutes	Veillonellales-Selenomonadales	Veillonellaceae	Veillonella
CRC_SALIVA	OTU_159	0.956521739	0.000903025	Neutral	Bacteria	Campilobacterota	Campylobacteria	Campylobacterales	Campylobacteraceae	Campylobacter	Campylobacter_concisus
CRC_SALIVA	OTU_1596	0.956521739	0.000313828	Neutral	Bacteria	Firmicutes	Negativicutes	Veillonellales-Selenomonadales	Veillonellaceae	Veillonella
CRC_SALIVA	OTU_16	1	0.003559795	Neutral	Bacteria	Proteobacteria	Gammaproteobacteria	Pasteurellales	Pasteurellaceae	Haemophilus
CRC_SALIVA	OTU_162	0.956521739	0.001043017	Neutral	Bacteria	Firmicutes	Bacilli	Lactobacillales	Streptococcaceae	Streptococcus
CRC_SALIVA	OTU_1625	0.913043478	0.000166144	Neutral	Bacteria	Firmicutes	Bacilli	Staphylococcales	Gemellaceae	Gemella
CRC_SALIVA	OTU_1643	0.913043478	0.001696056	Neutral	Bacteria	Bacteroidota	Bacteroidia	Bacteroidales	Prevotellaceae	Prevotella	Prevotella_melaninogenica
CRC_SALIVA	OTU_165	1	0.003298271	Neutral	Bacteria	Firmicutes	Bacilli	Lactobacillales	Streptococcaceae	Streptococcus
CRC_SALIVA	OTU_1660	0.956521739	0.000240755	Neutral	Bacteria	Firmicutes	Negativicutes	Veillonellales-Selenomonadales	Veillonellaceae	Veillonella
CRC_SALIVA	OTU_1677	0.956521739	0.000313828	Neutral	Bacteria	Firmicutes	Negativicutes	Veillonellales-Selenomonadales	Veillonellaceae	Veillonella
CRC_SALIVA	OTU_171	0.956521739	0.004088995	Neutral	Bacteria	Firmicutes	Negativicutes	Veillonellales-Selenomonadales	Veillonellaceae	Veillonella
CRC_SALIVA	OTU_1748	0.913043478	0.000739957	Neutral	Bacteria	Firmicutes	Bacilli	Lactobacillales	Streptococcaceae	Streptococcus
CRC_SALIVA	OTU_175	0.956521739	0.000934561	Neutral	Bacteria	Firmicutes	Negativicutes	Veillonellales-Selenomonadales	Selenomonadaceae	Selenomonas	Selenomonas_sp.
CRC_SALIVA	OTU_1765	0.913043478	0.001385305	Neutral	Bacteria	Bacteroidota	Bacteroidia	Bacteroidales	Prevotellaceae	Prevotella	Prevotella_melaninogenica
CRC_SALIVA	OTU_18	1	0.007450339	Neutral	Bacteria	Proteobacteria	Gammaproteobacteria	Burkholderiales	Neisseriaceae	Neisseria
CRC_SALIVA	OTU_180	0.913043478	0.001346845	Neutral	Bacteria	Firmicutes	Negativicutes	Veillonellales-Selenomonadales	Veillonellaceae	Megasphaera	Megasphaera_micronuciformis
CRC_SALIVA	OTU_18169	0.913043478	0.000256908	Neutral	Bacteria	Firmicutes	Negativicutes	Veillonellales-Selenomonadales	Veillonellaceae	Veillonella
CRC_SALIVA	OTU_1817	1	0.004948176	Neutral	Bacteria	Firmicutes	Bacilli	Lactobacillales	Streptococcaceae	Streptococcus
CRC_SALIVA	OTU_182	0.956521739	0.005249697	Neutral	Bacteria	Bacteroidota	Bacteroidia	Bacteroidales	Prevotellaceae	Prevotella	Prevotella_melaninogenica
CRC_SALIVA	OTU_1822	0.956521739	0.000532277	Neutral	Bacteria	Proteobacteria	Gammaproteobacteria	Pasteurellales	Pasteurellaceae	Haemophilus
CRC_SALIVA	OTU_183	0.913043478	0.001563756	Neutral	Bacteria	Proteobacteria	Gammaproteobacteria	Pasteurellales	Pasteurellaceae	Haemophilus
CRC_SALIVA	OTU_1852	0.956521739	0.000468435	Neutral	Bacteria	Firmicutes	Bacilli	Lactobacillales	Streptococcaceae	Streptococcus
CRC_SALIVA	OTU_1868	0.913043478	0.001706825	Neutral	Bacteria	Firmicutes	Bacilli	Lactobacillales	Streptococcaceae	Streptococcus
CRC_SALIVA	OTU_1877	0.956521739	0.001074553	Neutral	Bacteria	Firmicutes	Negativicutes	Veillonellales-Selenomonadales	Veillonellaceae	Veillonella
CRC_SALIVA	OTU_1901	0.956521739	0.000869181	Neutral	Bacteria	Proteobacteria	Gammaproteobacteria	Burkholderiales	Neisseriaceae	Neisseria
CRC_SALIVA	OTU_1909	0.956521739	0.000596119	Neutral	Bacteria	Firmicutes	Bacilli	Lactobacillales	Streptococcaceae	Streptococcus
CRC_SALIVA	OTU_1913	0.956521739	0.000400746	Neutral	Bacteria	Firmicutes	Bacilli	Staphylococcales	Gemellaceae	Gemella
CRC_SALIVA	OTU_194	0.956521739	0.00110609	Neutral	Bacteria	Firmicutes	Negativicutes	Veillonellales-Selenomonadales	Veillonellaceae	Veillonella
CRC_SALIVA	OTU_1943	0.913043478	0.000766879	Neutral	Bacteria	Firmicutes	Negativicutes	Veillonellales-Selenomonadales	Veillonellaceae	Veillonella
CRC_SALIVA	OTU_1948	0.956521739	0.000522278	Neutral	Bacteria	Firmicutes	Bacilli	Lactobacillales	Streptococcaceae	Streptococcus
CRC_SALIVA	OTU_195	0.956521739	0.000933792	Neutral	Bacteria	Bacteroidota	Bacteroidia	Bacteroidales	Prevotellaceae	Prevotella	Prevotella_melaninogenica
CRC_SALIVA	OTU_2	1	0.01687518	Neutral	Bacteria	Firmicutes	Bacilli	Lactobacillales	Streptococcaceae	Streptococcus
CRC_SALIVA	OTU_20	1	0.006040421	Neutral	Bacteria	Firmicutes	Bacilli	Lactobacillales	Streptococcaceae	Streptococcus	Streptococcus_salivarius
CRC_SALIVA	OTU_208	0.956521739	0.000793031	Neutral	Bacteria	Bacteroidota	Bacteroidia	Bacteroidales	Prevotellaceae	Prevotella	Prevotella_melaninogenica
CRC_SALIVA	OTU_20820	0.913043478	0.00031229	Neutral	Bacteria	Firmicutes	Bacilli	Lactobacillales	Carnobacteriaceae	Granulicatella
CRC_SALIVA	OTU_21	1	0.008529508	Neutral	Bacteria	Firmicutes	Bacilli	Lactobacillales	Carnobacteriaceae	Granulicatella
CRC_SALIVA	OTU_210	0.956521739	0.001033787	Neutral	Bacteria	Firmicutes	Negativicutes	Veillonellales-Selenomonadales	Veillonellaceae	Veillonella
CRC_SALIVA	OTU_212	0.956521739	0.000929177	Neutral	Bacteria	Firmicutes	Negativicutes	Veillonellales-Selenomonadales	Veillonellaceae	Veillonella
CRC_SALIVA	OTU_2175	0.956521739	0.001283003	Neutral	Bacteria	Firmicutes	Negativicutes	Veillonellales-Selenomonadales	Veillonellaceae	Veillonella
CRC_SALIVA	OTU_221	0.956521739	0.000987635	Neutral	Bacteria	Firmicutes	Negativicutes	Veillonellales-Selenomonadales	Veillonellaceae	Veillonella
CRC_SALIVA	OTU_222	1	0.002386016	Neutral	Bacteria	Proteobacteria	Gammaproteobacteria	Burkholderiales	Neisseriaceae	Neisseria
CRC_SALIVA	OTU_2241	0.956521739	0.000658424	Neutral	Bacteria	Firmicutes	Negativicutes	Veillonellales-Selenomonadales	Veillonellaceae	Veillonella
CRC_SALIVA	OTU_233	1	0.002711382	Neutral	Bacteria	Firmicutes	Bacilli	Lactobacillales	Streptococcaceae	Streptococcus
CRC_SALIVA	OTU_243	0.913043478	0.003296733	Neutral	Bacteria	Firmicutes	Bacilli	Lactobacillales	Streptococcaceae	Streptococcus
CRC_SALIVA	OTU_245	0.913043478	0.002189874	Neutral	Bacteria	Bacteroidota	Bacteroidia	Bacteroidales	Prevotellaceae	Prevotella	Prevotella_histicola
CRC_SALIVA	OTU_2462	0.913043478	0.000226141	Neutral	Bacteria	Fusobacteriota	Fusobacteriia	Fusobacteriales	Leptotrichiaceae	Leptotrichia	Leptotrichia_hongkongensis
CRC_SALIVA	OTU_250	1	0.002983674	Neutral	Bacteria	Firmicutes	Bacilli	Lactobacillales	Streptococcaceae	Streptococcus
CRC_SALIVA	OTU_2574	0.956521739	0.000594581	Neutral	Bacteria	Firmicutes	Bacilli	Lactobacillales	Streptococcaceae	Streptococcus	Streptococcus_parasanguinis
CRC_SALIVA	OTU_26	1	0.005302771	Neutral	Bacteria	Proteobacteria	Gammaproteobacteria	Burkholderiales	Neisseriaceae	Neisseria
CRC_SALIVA	OTU_262	0.956521739	0.000925331	Neutral	Bacteria	Firmicutes	Negativicutes	Veillonellales-Selenomonadales	Veillonellaceae	Veillonella
CRC_SALIVA	OTU_264	1	0.001501452	Neutral	Bacteria	Firmicutes	Negativicutes	Veillonellales-Selenomonadales	Veillonellaceae	Veillonella
CRC_SALIVA	OTU_267	0.956521739	0.000919178	Neutral	Bacteria	Firmicutes	Negativicutes	Veillonellales-Selenomonadales	Veillonellaceae	Veillonella
CRC_SALIVA	OTU_269	0.956521739	0.000790724	Neutral	Bacteria	Firmicutes	Negativicutes	Veillonellales-Selenomonadales	Veillonellaceae	Veillonella
CRC_SALIVA	OTU_276	0.913043478	0.000600735	Neutral	Bacteria	Bacteroidota	Bacteroidia	Bacteroidales	Prevotellaceae	Prevotella	Prevotella_melaninogenica
CRC_SALIVA	OTU_278	0.956521739	0.00050151	Neutral	Bacteria	Firmicutes	Negativicutes	Veillonellales-Selenomonadales	Veillonellaceae	Veillonella
CRC_SALIVA	OTU_2859	0.956521739	0.000516893	Neutral	Bacteria	Firmicutes	Bacilli	Lactobacillales	Streptococcaceae	Streptococcus
CRC_SALIVA	OTU_2865	0.956521739	0.000293829	Neutral	Bacteria	Firmicutes	Bacilli	Lactobacillales	Streptococcaceae	Streptococcus
CRC_SALIVA	OTU_287	1	0.001378382	Neutral	Bacteria	Firmicutes	Bacilli	Lactobacillales	Streptococcaceae	Streptococcus
CRC_SALIVA	OTU_29	0.956521739	0.002702152	Neutral	Bacteria	Proteobacteria	Gammaproteobacteria	Pasteurellales	Pasteurellaceae	Haemophilus
CRC_SALIVA	OTU_290	1	0.007776474	Neutral	Bacteria	Firmicutes	Bacilli	Lactobacillales	Streptococcaceae	Streptococcus
CRC_SALIVA	OTU_2900	0.913043478	0.000487664	Neutral	Bacteria	Firmicutes	Negativicutes	Veillonellales-Selenomonadales	Veillonellaceae	Veillonella
CRC_SALIVA	OTU_2963	0.956521739	0.000202296	Neutral	Bacteria	Firmicutes	Bacilli	Lactobacillales	Streptococcaceae	Streptococcus
CRC_SALIVA	OTU_299	0.913043478	0.000636886	Neutral	Bacteria	Firmicutes	Negativicutes	Veillonellales-Selenomonadales	Veillonellaceae	Veillonella
CRC_SALIVA	OTU_2994	0.913043478	0.000439205	Neutral	Bacteria	Proteobacteria	Gammaproteobacteria	Pasteurellales	Pasteurellaceae	Haemophilus
CRC_SALIVA	OTU_30	1	0.014919908	Neutral	Bacteria	Firmicutes	Bacilli	Lactobacillales	Streptococcaceae	Streptococcus
CRC_SALIVA	OTU_300	0.956521739	0.000944561	Neutral	Bacteria	Proteobacteria	Gammaproteobacteria	Pasteurellales	Pasteurellaceae	Haemophilus
CRC_SALIVA	OTU_3100	0.956521739	0.000540738	Neutral	Bacteria	Actinobacteriota	Actinobacteria	Micrococcales	Micrococcaceae	Rothia
CRC_SALIVA	OTU_3113	0.956521739	0.000676115	Neutral	Bacteria	Firmicutes	Negativicutes	Veillonellales-Selenomonadales	Veillonellaceae	Veillonella
CRC_SALIVA	OTU_3169	0.956521739	0.000249216	Neutral	Bacteria	Firmicutes	Bacilli	Lactobacillales	Streptococcaceae	Streptococcus
CRC_SALIVA	OTU_32	0.956521739	0.005605061	Neutral	Bacteria	Firmicutes	Negativicutes	Veillonellales-Selenomonadales	Veillonellaceae	Veillonella
CRC_SALIVA	OTU_323	0.956521739	0.000881488	Neutral	Bacteria	Firmicutes	Negativicutes	Veillonellales-Selenomonadales	Veillonellaceae	Veillonella
CRC_SALIVA	OTU_324	1	0.002639079	Neutral	Bacteria	Firmicutes	Bacilli	Lactobacillales	Streptococcaceae	Streptococcus
CRC_SALIVA	OTU_3333	0.956521739	0.002232179	Neutral	Bacteria	Firmicutes	Bacilli	Lactobacillales	Streptococcaceae	Streptococcus	Streptococcus_salivarius
CRC_SALIVA	OTU_334	0.913043478	0.000921485	Neutral	Bacteria	Firmicutes	Negativicutes	Veillonellales-Selenomonadales	Veillonellaceae	Veillonella
CRC_SALIVA	OTU_339	0.956521739	0.000796108	Neutral	Bacteria	Firmicutes	Negativicutes	Veillonellales-Selenomonadales	Veillonellaceae	Veillonella
CRC_SALIVA	OTU_34	1	0.006839605	Neutral	Bacteria	Firmicutes	Bacilli	Lactobacillales	Carnobacteriaceae	Granulicatella
CRC_SALIVA	OTU_3416	0.913043478	0.001001481	Neutral	Bacteria	Firmicutes	Bacilli	Lactobacillales	Streptococcaceae	Streptococcus
CRC_SALIVA	OTU_349	0.956521739	0.00059535	Neutral	Bacteria	Firmicutes	Negativicutes	Veillonellales-Selenomonadales	Veillonellaceae	Veillonella
CRC_SALIVA	OTU_3490	0.956521739	0.000356133	Neutral	Bacteria	Firmicutes	Bacilli	Lactobacillales	Streptococcaceae	Streptococcus
CRC_SALIVA	OTU_364	0.913043478	0.000711497	Neutral	Bacteria	Bacteroidota	Bacteroidia	Bacteroidales	Prevotellaceae	Prevotella	Prevotella_histicola
CRC_SALIVA	OTU_3672	0.913043478	0.00016999	Neutral	Bacteria	Firmicutes	Negativicutes	Veillonellales-Selenomonadales	Veillonellaceae	Veillonella
CRC_SALIVA	OTU_3720	0.913043478	0.000651501	Neutral	Bacteria	Bacteroidota	Bacteroidia	Bacteroidales	Prevotellaceae	Prevotella	Prevotella_melaninogenica
CRC_SALIVA	OTU_3723	0.913043478	0.000807646	Neutral	Bacteria	Bacteroidota	Bacteroidia	Bacteroidales	Prevotellaceae	Prevotella	Prevotella_melaninogenica
CRC_SALIVA	OTU_3769	0.956521739	0.000544584	Neutral	Bacteria	Proteobacteria	Gammaproteobacteria	Burkholderiales	Neisseriaceae	Neisseria
CRC_SALIVA	OTU_3869	0.956521739	0.000486126	Neutral	Bacteria	Firmicutes	Bacilli	Lactobacillales	Streptococcaceae	Streptococcus
CRC_SALIVA	OTU_3999	0.956521739	0.000282291	Neutral	Bacteria	Proteobacteria	Gammaproteobacteria	Pasteurellales	Pasteurellaceae	Haemophilus
CRC_SALIVA	OTU_4000	0.956521739	0.001206853	Neutral	Bacteria	Bacteroidota	Bacteroidia	Bacteroidales	Prevotellaceae	Prevotella	Prevotella_melaninogenica
CRC_SALIVA	OTU_406	0.913043478	0.000877642	Neutral	Bacteria	Firmicutes	Bacilli	Staphylococcales	Gemellaceae	Gemella	uncultured_bacterium
CRC_SALIVA	OTU_409	0.956521739	0.000929946	Neutral	Bacteria	Firmicutes	Negativicutes	Veillonellales-Selenomonadales	Veillonellaceae	Veillonella
CRC_SALIVA	OTU_417	0.956521739	0.000949176	Neutral	Bacteria	Firmicutes	Negativicutes	Veillonellales-Selenomonadales	Veillonellaceae	Veillonella
CRC_SALIVA	OTU_42	0.956521739	0.006728843	Neutral	Bacteria	Firmicutes	Bacilli	Lactobacillales	Streptococcaceae	Streptococcus
CRC_SALIVA	OTU_424	1	0.001479915	Neutral	Bacteria	Firmicutes	Bacilli	Lactobacillales	Streptococcaceae	Streptococcus
CRC_SALIVA	OTU_4281	0.956521739	0.000715343	Neutral	Bacteria	Firmicutes	Negativicutes	Veillonellales-Selenomonadales	Veillonellaceae	Veillonella
CRC_SALIVA	OTU_4291	0.913043478	0.00033075	Neutral	Bacteria	Firmicutes	Bacilli	Lactobacillales	Streptococcaceae	Streptococcus
CRC_SALIVA	OTU_43	0.913043478	0.005624291	Neutral	Bacteria	Firmicutes	Bacilli	Lactobacillales	Streptococcaceae	Streptococcus
CRC_SALIVA	OTU_44	1	0.003030594	Neutral	Bacteria	Firmicutes	Bacilli	Lactobacillales	Streptococcaceae	Streptococcus
CRC_SALIVA	OTU_440	1	0.002526008	Neutral	Bacteria	Firmicutes	Bacilli	Lactobacillales	Streptococcaceae	Streptococcus
CRC_SALIVA	OTU_441	0.956521739	0.000376901	Neutral	Bacteria	Bacteroidota	Bacteroidia	Flavobacteriales	Weeksellaceae	Bergeyella	uncultured_bacterium
CRC_SALIVA	OTU_443	0.913043478	0.000569967	Neutral	Bacteria	Firmicutes	Bacilli	Lactobacillales	Streptococcaceae	Streptococcus
CRC_SALIVA	OTU_4452	0.956521739	0.000450743	Neutral	Bacteria	Firmicutes	Bacilli	Lactobacillales	Streptococcaceae	Streptococcus
CRC_SALIVA	OTU_452	0.913043478	0.000688422	Neutral	Bacteria	Firmicutes	Bacilli	Lactobacillales	Streptococcaceae	Streptococcus
CRC_SALIVA	OTU_4530	0.913043478	0.000276138	Neutral	Bacteria	Firmicutes	Bacilli	Lactobacillales	Streptococcaceae	Streptococcus
CRC_SALIVA	OTU_464	0.913043478	0.001808357	Neutral	Bacteria	Bacteroidota	Bacteroidia	Bacteroidales	Porphyromonadaceae	Porphyromonas
CRC_SALIVA	OTU_4648	0.913043478	0.000287676	Neutral	Bacteria	Firmicutes	Bacilli	Staphylococcales	Gemellaceae	Gemella
CRC_SALIVA	OTU_4713	0.956521739	0.000309213	Neutral	Bacteria	Firmicutes	Bacilli	Staphylococcales	Gemellaceae	Gemella
CRC_SALIVA	OTU_478	0.913043478	0.001454531	Neutral	Bacteria	Firmicutes	Bacilli	Lactobacillales	Streptococcaceae	Streptococcus
CRC_SALIVA	OTU_48	1	0.001942196	Neutral	Bacteria	Firmicutes	Bacilli	Staphylococcales	Gemellaceae	Gemella
CRC_SALIVA	OTU_480	1	0.003395958	Neutral	Bacteria	Firmicutes	Bacilli	Lactobacillales	Streptococcaceae	Streptococcus
CRC_SALIVA	OTU_486	1	0.00437744	Neutral	Bacteria	Firmicutes	Bacilli	Lactobacillales	Streptococcaceae	Streptococcus
CRC_SALIVA	OTU_490	0.913043478	0.001056862	Neutral	Bacteria	Firmicutes	Bacilli	Lactobacillales	Streptococcaceae	Streptococcus
CRC_SALIVA	OTU_494	0.913043478	0.000508432	Neutral	Bacteria	Firmicutes	Bacilli	Lactobacillales	Streptococcaceae	Streptococcus	Streptococcus_vestibularis
CRC_SALIVA	OTU_499	0.913043478	0.000758418	Neutral	Bacteria	Firmicutes	Bacilli	Lactobacillales	Streptococcaceae	Streptococcus
CRC_SALIVA	OTU_503	0.956521739	0.000721497	Neutral	Bacteria	Campilobacterota	Campylobacteria	Campylobacterales	Campylobacteraceae	Campylobacter	Campylobacter_concisus
CRC_SALIVA	OTU_52	0.913043478	0.003317501	Neutral	Bacteria	Bacteroidota	Bacteroidia	Bacteroidales	Prevotellaceae	Alloprevotella	uncultured_Bacteroidetes
CRC_SALIVA	OTU_524	0.956521739	0.000635348	Neutral	Bacteria	Proteobacteria	Gammaproteobacteria	Burkholderiales	Neisseriaceae	Neisseria
CRC_SALIVA	OTU_53	0.956521739	0.002415245	Neutral	Bacteria	Firmicutes	Negativicutes	Veillonellales-Selenomonadales	Veillonellaceae	Veillonella
CRC_SALIVA	OTU_539	0.913043478	0.000268446	Neutral	Bacteria	Proteobacteria	Gammaproteobacteria	Pasteurellales	Pasteurellaceae
CRC_SALIVA	OTU_55	1	0.004287445	Neutral	Bacteria	Firmicutes	Negativicutes	Veillonellales-Selenomonadales	Veillonellaceae	Veillonella
CRC_SALIVA	OTU_5572	0.913043478	0.000524585	Neutral	Bacteria	Bacteroidota	Bacteroidia	Bacteroidales	Prevotellaceae	Prevotella	Prevotella_salivae
CRC_SALIVA	OTU_5582	0.913043478	0.000373825	Neutral	Bacteria	Proteobacteria	Gammaproteobacteria	Pasteurellales	Pasteurellaceae	Haemophilus
CRC_SALIVA	OTU_56	0.913043478	0.002318328	Neutral	Bacteria	Patescibacteria	Saccharimonadia	Saccharimonadales	Saccharimonadaceae	TM7x	uncultured_bacterium
CRC_SALIVA	OTU_563	0.956521739	0.000630733	Neutral	Bacteria	Firmicutes	Negativicutes	Veillonellales-Selenomonadales	Veillonellaceae	Veillonella
CRC_SALIVA	OTU_5721	0.913043478	0.000460743	Neutral	Bacteria	Firmicutes	Bacilli	Lactobacillales	Streptococcaceae	Streptococcus
CRC_SALIVA	OTU_58	0.956521739	0.002188335	Neutral	Bacteria	Fusobacteriota	Fusobacteriia	Fusobacteriales	Leptotrichiaceae	Leptotrichia
CRC_SALIVA	OTU_587	0.913043478	0.000665346	Neutral	Bacteria	Firmicutes	Bacilli	Lactobacillales	Streptococcaceae	Streptococcus
CRC_SALIVA	OTU_59	0.956521739	0.002461396	Neutral	Bacteria	Firmicutes	Negativicutes	Veillonellales-Selenomonadales	Veillonellaceae	Veillonella
CRC_SALIVA	OTU_590	0.913043478	0.00068073	Neutral	Bacteria	Firmicutes	Bacilli	Lactobacillales	Streptococcaceae	Streptococcus
CRC_SALIVA	OTU_5992	0.956521739	0.000234602	Neutral	Bacteria	Firmicutes	Negativicutes	Veillonellales-Selenomonadales	Veillonellaceae	Veillonella
CRC_SALIVA	OTU_6	1	0.014435321	Neutral	Bacteria	Firmicutes	Negativicutes	Veillonellales-Selenomonadales	Veillonellaceae	Veillonella
CRC_SALIVA	OTU_607	0.913043478	0.00124839	Neutral	Bacteria	Bacteroidota	Bacteroidia	Bacteroidales	Prevotellaceae	Prevotella	Prevotella_salivae
CRC_SALIVA	OTU_608	0.956521739	0.000433821	Neutral	Bacteria	Proteobacteria	Gammaproteobacteria	Burkholderiales	Neisseriaceae	Neisseria
CRC_SALIVA	OTU_6115	0.913043478	0.001139165	Neutral	Bacteria	Firmicutes	Bacilli	Lactobacillales	Streptococcaceae	Streptococcus	Streptococcus_salivarius
CRC_SALIVA	OTU_62	1	0.002659847	Neutral	Bacteria	Firmicutes	Bacilli	Lactobacillales	Streptococcaceae	Streptococcus
CRC_SALIVA	OTU_630	0.913043478	0.000269984	Neutral	Bacteria	Proteobacteria	Gammaproteobacteria	Pasteurellales	Pasteurellaceae
CRC_SALIVA	OTU_636	0.956521739	0.002304482	Neutral	Bacteria	Firmicutes	Negativicutes	Veillonellales-Selenomonadales	Veillonellaceae	Veillonella
CRC_SALIVA	OTU_639	0.956521739	0.000443051	Neutral	Bacteria	Firmicutes	Bacilli	Lactobacillales	Streptococcaceae	Streptococcus
CRC_SALIVA	OTU_64	0.956521739	0.004124377	Neutral	Bacteria	Bacteroidota	Bacteroidia	Bacteroidales	Prevotellaceae	Prevotella	Prevotella_salivae
CRC_SALIVA	OTU_647	0.913043478	0.000519201	Neutral	Bacteria	Firmicutes	Bacilli	Lactobacillales	Streptococcaceae	Streptococcus
CRC_SALIVA	OTU_65	1	0.005396612	Neutral	Bacteria	Bacteroidota	Bacteroidia	Bacteroidales	Prevotellaceae	Prevotella	Prevotella_melaninogenica
CRC_SALIVA	OTU_6523	0.956521739	0.000383055	Neutral	Bacteria	Firmicutes	Bacilli	Lactobacillales
CRC_SALIVA	OTU_6603	0.956521739	0.000228448	Neutral	Bacteria	Firmicutes	Bacilli	Lactobacillales	Streptococcaceae	Streptococcus
CRC_SALIVA	OTU_669	0.913043478	0.001367613	Neutral	Bacteria	Fusobacteriota	Fusobacteriia	Fusobacteriales	Leptotrichiaceae	Leptotrichia
CRC_SALIVA	OTU_676	0.913043478	0.000467665	Neutral	Bacteria	Bacteroidota	Bacteroidia	Bacteroidales	Prevotellaceae	Prevotella	Prevotella_melaninogenica
CRC_SALIVA	OTU_7	1	0.011268581	Neutral	Bacteria	Firmicutes	Negativicutes	Veillonellales-Selenomonadales	Veillonellaceae	Veillonella
CRC_SALIVA	OTU_70	0.956521739	0.003675173	Neutral	Bacteria	Bacteroidota	Bacteroidia	Bacteroidales	Prevotellaceae	Prevotella	Prevotella_salivae
CRC_SALIVA	OTU_7241	0.913043478	0.000190758	Neutral	Bacteria	Firmicutes	Bacilli	Lactobacillales	Streptococcaceae	Streptococcus
CRC_SALIVA	OTU_736	0.913043478	0.000263831	Neutral	Bacteria	Proteobacteria	Gammaproteobacteria	Pasteurellales	Pasteurellaceae	Haemophilus
CRC_SALIVA	OTU_749	0.913043478	0.000293829	Neutral	Bacteria	Bacteroidota	Bacteroidia	Bacteroidales	Prevotellaceae	Prevotella	Prevotella_salivae
CRC_SALIVA	OTU_75	1	0.001912967	Neutral	Bacteria	Firmicutes	Bacilli	Lactobacillales	Streptococcaceae	Streptococcus
CRC_SALIVA	OTU_767	1	0.003174432	Neutral	Bacteria	Firmicutes	Bacilli	Lactobacillales	Streptococcaceae	Streptococcus
CRC_SALIVA	OTU_779	0.956521739	0.000847643	Neutral	Bacteria	Campilobacterota	Campylobacteria	Campylobacterales	Campylobacteraceae	Campylobacter	Campylobacter_concisus
CRC_SALIVA	OTU_780	0.913043478	0.000465358	Neutral	Bacteria	Bacteroidota	Bacteroidia	Bacteroidales	Prevotellaceae	Prevotella	Prevotella_salivae
CRC_SALIVA	OTU_784	0.956521739	0.002156799	Neutral	Bacteria	Firmicutes	Bacilli	Lactobacillales	Streptococcaceae	Streptococcus
CRC_SALIVA	OTU_795	0.913043478	0.000359979	Neutral	Bacteria	Firmicutes	Bacilli	Lactobacillales	Streptococcaceae	Streptococcus
CRC_SALIVA	OTU_8	0.956521739	0.010397862	Neutral	Bacteria	Bacteroidota	Bacteroidia	Bacteroidales	Prevotellaceae	Prevotella	Prevotella_melaninogenica
CRC_SALIVA	OTU_808	0.956521739	0.000787647	Neutral	Bacteria	Firmicutes	Negativicutes	Veillonellales-Selenomonadales	Veillonellaceae	Veillonella
CRC_SALIVA	OTU_81	1	0.002518316	Neutral	Bacteria	Firmicutes	Bacilli	Lactobacillales	Streptococcaceae	Streptococcus
CRC_SALIVA	OTU_813	0.913043478	0.000470742	Neutral	Bacteria	Proteobacteria	Gammaproteobacteria	Pasteurellales	Pasteurellaceae	Haemophilus
CRC_SALIVA	OTU_82	0.913043478	0.002169106	Neutral	Bacteria	Firmicutes	Negativicutes	Veillonellales-Selenomonadales	Veillonellaceae	Megasphaera	Megasphaera_micronuciformis
CRC_SALIVA	OTU_823	0.913043478	0.000323827	Neutral	Bacteria	Fusobacteriota	Fusobacteriia	Fusobacteriales	Leptotrichiaceae	Leptotrichia	Leptotrichia_hongkongensis
CRC_SALIVA	OTU_835	0.913043478	0.001059939	Neutral	Bacteria	Actinobacteriota	Actinobacteria	Micrococcales	Micrococcaceae	Rothia
CRC_SALIVA	OTU_860	0.913043478	0.000543815	Neutral	Bacteria	Firmicutes	Bacilli	Lactobacillales	Streptococcaceae	Streptococcus
CRC_SALIVA	OTU_87	1	0.002558314	Neutral	Bacteria	Bacteroidota	Bacteroidia	Bacteroidales	Prevotellaceae	Alloprevotella	uncultured_Bacteroidetes
CRC_SALIVA	OTU_883	0.956521739	0.000242294	Neutral	Bacteria	Proteobacteria	Gammaproteobacteria	Burkholderiales	Neisseriaceae	Neisseria
CRC_SALIVA	OTU_888	0.913043478	0.000739188	Neutral	Bacteria	Firmicutes	Negativicutes	Veillonellales-Selenomonadales	Veillonellaceae	Veillonella
CRC_SALIVA	OTU_8883	0.956521739	0.000346134	Neutral	Bacteria	Firmicutes	Bacilli	Lactobacillales	Carnobacteriaceae	Granulicatella
CRC_SALIVA	OTU_8911	0.956521739	0.000475357	Neutral	Bacteria	Firmicutes	Bacilli	Lactobacillales	Streptococcaceae	Streptococcus
CRC_SALIVA	OTU_8945	0.913043478	0.001719132	Neutral	Bacteria	Firmicutes	Bacilli	Lactobacillales	Streptococcaceae	Streptococcus
CRC_SALIVA	OTU_8950	0.913043478	0.000259985	Neutral	Bacteria	Firmicutes	Bacilli	Lactobacillales	Streptococcaceae	Streptococcus
CRC_SALIVA	OTU_93	0.956521739	0.00417899	Neutral	Bacteria	Firmicutes	Negativicutes	Veillonellales-Selenomonadales	Veillonellaceae	Veillonella
CRC_SALIVA	OTU_941	0.956521739	0.000836875	Neutral	Bacteria	Firmicutes	Bacilli	Lactobacillales	Streptococcaceae	Streptococcus
CRC_SALIVA	OTU_944	0.913043478	0.00023614	Neutral	Bacteria	Firmicutes	Bacilli	Staphylococcales	Gemellaceae	Gemella	uncultured_bacterium
CRC_SALIVA	OTU_950	0.956521739	0.000234602	Neutral	Bacteria	Bacteroidota	Bacteroidia	Bacteroidales	Prevotellaceae	Prevotella	Prevotella_salivae
CRC_SALIVA	OTU_97	0.956521739	0.002503702	Neutral	Bacteria	Firmicutes	Bacilli	Lactobacillales	Streptococcaceae	Streptococcus
CRC_SALIVA	OTU_973	0.956521739	0.001796819	Neutral	Bacteria	Firmicutes	Negativicutes	Veillonellales-Selenomonadales	Veillonellaceae	Veillonella
CRC_SALIVA	OTU_98	0.956521739	0.002963675	Neutral	Bacteria	Firmicutes	Bacilli	Lactobacillales	Streptococcaceae	Streptococcus
CRC_SALIVA	OTU_981	0.956521739	0.001580678	Neutral	Bacteria	Proteobacteria	Gammaproteobacteria	Burkholderiales	Neisseriaceae	Neisseria
CRC_STOOL	OTU_10136	0.72	0.000427575	Neutral	Bacteria	Bacteroidota	Bacteroidia	Bacteroidales	Bacteroidaceae	Bacteroides
CRC_STOOL	OTU_102	0.92	0.003460789	Neutral	Bacteria	Proteobacteria	Gammaproteobacteria	Enterobacterales	Enterobacteriaceae	Escherichia-Shigella
CRC_STOOL	OTU_1041	0.88	0.001273082	Neutral	Bacteria	Firmicutes	Clostridia	Oscillospirales	Ruminococcaceae	Faecalibacterium
CRC_STOOL	OTU_1054	0.6	0.000208965	Neutral	Bacteria	Firmicutes	Clostridia	Lachnospirales	Lachnospiraceae	Blautia
CRC_STOOL	OTU_108	0.92	0.00230746	Neutral	Bacteria	Firmicutes	Clostridia	Lachnospirales	Lachnospiraceae	Roseburia
CRC_STOOL	OTU_1090	0.6	0.000253973	Neutral	Bacteria	Firmicutes	Clostridia	Oscillospirales	Oscillospiraceae	UCG-002	uncultured_bacterium
CRC_STOOL	OTU_1100	0.64	0.000447668	Neutral	Bacteria	Bacteroidota	Bacteroidia	Bacteroidales	Tannerellaceae	Parabacteroides
CRC_STOOL	OTU_113	0.88	0.00114931	Neutral	Bacteria	Bacteroidota	Bacteroidia	Bacteroidales	Bacteroidaceae	Bacteroides	Bacteroides_kribbi
CRC_STOOL	OTU_1161	0.8	0.000660652	Neutral	Bacteria	Proteobacteria	Gammaproteobacteria	Enterobacterales	Enterobacteriaceae	Escherichia-Shigella
CRC_STOOL	OTU_11673	0.68	0.000708071	Neutral	Bacteria	Proteobacteria	Gammaproteobacteria	Enterobacterales	Enterobacteriaceae	Escherichia-Shigella
CRC_STOOL	OTU_1176	0.6	0.00027487	Neutral	Bacteria	Firmicutes	Clostridia	Lachnospirales	Lachnospiraceae	Roseburia
CRC_STOOL	OTU_120	0.96	0.002121803	Neutral	Bacteria	Firmicutes	Clostridia	Oscillospirales	Ruminococcaceae	Faecalibacterium
CRC_STOOL	OTU_1206	0.64	0.00024031	Neutral	Bacteria	Firmicutes	Clostridia	Lachnospirales	Lachnospiraceae	[Eubacterium]_hallii_group
CRC_STOOL	OTU_1224	0.76	0.000623681	Neutral	Bacteria	Firmicutes	Clostridia	Oscillospirales	Ruminococcaceae	Subdoligranulum	uncultured_bacterium
CRC_STOOL	OTU_1239	0.8	0.000503124	Neutral	Bacteria	Bacteroidota	Bacteroidia	Bacteroidales	Bacteroidaceae	Bacteroides
CRC_STOOL	OTU_125	0.92	0.002309872	Neutral	Bacteria	Proteobacteria	Gammaproteobacteria	Enterobacterales	Enterobacteriaceae	Escherichia-Shigella
CRC_STOOL	OTU_130	0.88	0.001196729	Neutral	Bacteria	Firmicutes	Clostridia	Oscillospirales	Ruminococcaceae	Faecalibacterium
CRC_STOOL	OTU_1331	0.6	0.000262814	Neutral	Bacteria	Actinobacteriota	Actinobacteria	Bifidobacteriales	Bifidobacteriaceae	Bifidobacterium
CRC_STOOL	OTU_1334	0.76	0.000565814	Neutral	Bacteria	Firmicutes	Clostridia	Oscillospirales	Ruminococcaceae	Subdoligranulum
CRC_STOOL	OTU_1337	0.6	0.000414716	Neutral	Bacteria	Firmicutes	Clostridia	Lachnospirales	Lachnospiraceae	Agathobacter
CRC_STOOL	OTU_1355	0.68	0.000409894	Neutral	Bacteria	Bacteroidota	Bacteroidia	Bacteroidales	Bacteroidaceae	Bacteroides
CRC_STOOL	OTU_1386	0.88	0.001038397	Neutral	Bacteria	Bacteroidota	Bacteroidia	Bacteroidales	Bacteroidaceae	Bacteroides
CRC_STOOL	OTU_1442	0.72	0.000405875	Neutral	Bacteria	Bacteroidota	Bacteroidia	Bacteroidales	Bacteroidaceae	Bacteroides
CRC_STOOL	OTU_145	0.76	0.000516788	Neutral	Bacteria	Bacteroidota	Bacteroidia	Bacteroidales	Bacteroidaceae	Bacteroides
CRC_STOOL	OTU_1561	0.84	0.00065583	Neutral	Bacteria	Proteobacteria	Gammaproteobacteria	Enterobacterales	Enterobacteriaceae	Escherichia-Shigella
CRC_STOOL	OTU_1620	0.88	0.001498121	Neutral	Bacteria	Bacteroidota	Bacteroidia	Bacteroidales	Bacteroidaceae	Bacteroides
CRC_STOOL	OTU_1635	0.72	0.000352026	Neutral	Bacteria	Firmicutes	Clostridia	Lachnospirales	Lachnospiraceae	Lachnospiraceae_UCG-010	uncultured_organism
CRC_STOOL	OTU_1705	0.68	0.000372923	Neutral	Bacteria	Firmicutes	Clostridia	Lachnospirales	Lachnospiraceae	[Eubacterium]_eligens_group
CRC_STOOL	OTU_1725	0.92	0.001641182	Neutral	Bacteria	Proteobacteria	Gammaproteobacteria	Enterobacterales	Enterobacteriaceae	Escherichia-Shigella
CRC_STOOL	OTU_1754	0.8	0.000400249	Neutral	Bacteria	Proteobacteria	Gammaproteobacteria	Enterobacterales	Enterobacteriaceae	Escherichia-Shigella
CRC_STOOL	OTU_1819	0.76	0.000392212	Neutral	Bacteria	Bacteroidota	Bacteroidia	Bacteroidales	Bacteroidaceae	Bacteroides
CRC_STOOL	OTU_193	0.72	0.000593944	Neutral	Bacteria	Bacteroidota	Bacteroidia	Bacteroidales	Bacteroidaceae	Bacteroides
CRC_STOOL	OTU_1962	0.64	0.000418735	Neutral	Bacteria	Bacteroidota	Bacteroidia	Bacteroidales	Bacteroidaceae	Bacteroides
CRC_STOOL	OTU_20	0.64	0.00065583	Neutral	Bacteria	Firmicutes	Bacilli	Lactobacillales	Streptococcaceae	Streptococcus	Streptococcus_salivarius
CRC_STOOL	OTU_205	0.92	0.000988567	Neutral	Bacteria	Proteobacteria	Gammaproteobacteria	Enterobacterales	Enterobacteriaceae	Escherichia-Shigella
CRC_STOOL	OTU_206	0.84	0.001051257	Neutral	Bacteria	Firmicutes	Clostridia	Oscillospirales	Ruminococcaceae	Subdoligranulum	uncultured_bacterium
CRC_STOOL	OTU_207	0.88	0.000954811	Neutral	Bacteria	Proteobacteria	Gammaproteobacteria	Enterobacterales	Enterobacteriaceae	Escherichia-Shigella
CRC_STOOL	OTU_209	0.8	0.001110732	Neutral	Bacteria	Bacteroidota	Bacteroidia	Bacteroidales	Bacteroidaceae	Bacteroides
CRC_STOOL	OTU_213	0.92	0.001302819	Neutral	Bacteria	Proteobacteria	Gammaproteobacteria	Enterobacterales	Enterobacteriaceae	Escherichia-Shigella
CRC_STOOL	OTU_220	0.88	0.001266652	Neutral	Bacteria	Firmicutes	Clostridia	Oscillospirales	Ruminococcaceae	Subdoligranulum
CRC_STOOL	OTU_223	0.84	0.001207981	Neutral	Bacteria	Bacteroidota	Bacteroidia	Bacteroidales	Bacteroidaceae	Bacteroides
CRC_STOOL	OTU_2236	0.64	0.000349615	Neutral	Bacteria	Firmicutes	Clostridia	Lachnospirales	Lachnospiraceae	Lachnospiraceae_NK4A136_group
CRC_STOOL	OTU_22414	0.88	0.001981153	Neutral	Bacteria	Proteobacteria	Gammaproteobacteria	Enterobacterales	Enterobacteriaceae	Escherichia-Shigella
CRC_STOOL	OTU_225	0.92	0.001095461	Neutral	Bacteria	Firmicutes	Clostridia	Oscillospirales	Ruminococcaceae	Faecalibacterium
CRC_STOOL	OTU_23	0.96	0.011920674	Neutral	Bacteria	Proteobacteria	Gammaproteobacteria	Enterobacterales	Enterobacteriaceae	Escherichia-Shigella
CRC_STOOL	OTU_23120	0.88	0.001408909	Neutral	Bacteria	Proteobacteria	Gammaproteobacteria	Enterobacterales	Enterobacteriaceae	Escherichia-Shigella
CRC_STOOL	OTU_2325	0.68	0.000299785	Neutral	Bacteria	Bacteroidota	Bacteroidia	Bacteroidales	Bacteroidaceae	Bacteroides
CRC_STOOL	OTU_239	0.88	0.000785228	Neutral	Bacteria	Firmicutes	Clostridia	Oscillospirales	Ruminococcaceae	Faecalibacterium
CRC_STOOL	OTU_2436	0.76	0.00086801	Neutral	Bacteria	Bacteroidota	Bacteroidia	Bacteroidales	Bacteroidaceae	Bacteroides
CRC_STOOL	OTU_247	0.76	0.000353634	Neutral	Bacteria	Bacteroidota	Bacteroidia	Bacteroidales	Bacteroidaceae	Bacteroides
CRC_STOOL	OTU_248	0.92	0.001275493	Neutral	Bacteria	Firmicutes	Clostridia	Lachnospirales	Lachnospiraceae
CRC_STOOL	OTU_253	0.88	0.000921055	Neutral	Bacteria	Bacteroidota	Bacteroidia	Bacteroidales	Bacteroidaceae	Bacteroides
CRC_STOOL	OTU_2539	0.64	0.000503928	Neutral	Bacteria	Firmicutes	Clostridia	Lachnospirales	Lachnospiraceae	Roseburia
CRC_STOOL	OTU_255	0.84	0.00119271	Neutral	Bacteria	Proteobacteria	Gammaproteobacteria	Enterobacterales	Enterobacteriaceae	Escherichia-Shigella
CRC_STOOL	OTU_2569	0.76	0.000389801	Neutral	Bacteria	Firmicutes	Clostridia	Oscillospirales	Oscillospiraceae	UCG-003
CRC_STOOL	OTU_2613	0.72	0.000382567	Neutral	Bacteria	Firmicutes	Clostridia	Lachnospirales	Lachnospiraceae
CRC_STOOL	OTU_2749	0.88	0.000724146	Neutral	Bacteria	Firmicutes	Clostridia	Oscillospirales	Ruminococcaceae	Faecalibacterium
CRC_STOOL	OTU_275	0.88	0.001949808	Neutral	Bacteria	Proteobacteria	Gammaproteobacteria	Enterobacterales	Enterobacteriaceae	Escherichia-Shigella
CRC_STOOL	OTU_279	0.84	0.001210392	Neutral	Bacteria	Firmicutes	Clostridia	Lachnospirales	Lachnospiraceae	Lachnospiraceae_NK4A136_group
CRC_STOOL	OTU_280	0.84	0.001060901	Neutral	Bacteria	Firmicutes	Clostridia	Lachnospirales	Lachnospiraceae	Lachnospiraceae_NK4A136_group
CRC_STOOL	OTU_2810	0.88	0.002784062	Neutral	Bacteria	Proteobacteria	Gammaproteobacteria	Enterobacterales	Enterobacteriaceae	Escherichia-Shigella
CRC_STOOL	OTU_2820	0.84	0.00048705	Neutral	Bacteria	Firmicutes	Clostridia	Oscillospirales	Oscillospiraceae	UCG-002	uncultured_organism
CRC_STOOL	OTU_286	0.88	0.003111977	Neutral	Bacteria	Bacteroidota	Bacteroidia	Bacteroidales	Bacteroidaceae	Bacteroides
CRC_STOOL	OTU_2894	0.84	0.000939541	Neutral	Bacteria	Proteobacteria	Gammaproteobacteria	Enterobacterales	Enterobacteriaceae	Escherichia-Shigella
CRC_STOOL	OTU_2939	0.8	0.000573047	Neutral	Bacteria	Bacteroidota	Bacteroidia	Bacteroidales	Bacteroidaceae	Bacteroides
CRC_STOOL	OTU_2989	0.88	0.001431413	Neutral	Bacteria	Proteobacteria	Gammaproteobacteria	Enterobacterales	Enterobacteriaceae	Escherichia-Shigella
CRC_STOOL	OTU_3	1	0.025645683	Neutral	Bacteria	Proteobacteria	Gammaproteobacteria	Enterobacterales	Enterobacteriaceae	Escherichia-Shigella
CRC_STOOL	OTU_301	0.76	0.000551347	Neutral	Bacteria	Bacteroidota	Bacteroidia	Bacteroidales	Bacteroidaceae	Bacteroides
CRC_STOOL	OTU_303	0.88	0.005788342	Neutral	Bacteria	Bacteroidota	Bacteroidia	Bacteroidales	Bacteroidaceae	Bacteroides
CRC_STOOL	OTU_308	0.88	0.000806928	Neutral	Bacteria	Firmicutes	Clostridia	Oscillospirales	Ruminococcaceae	Subdoligranulum	uncultured_bacterium
CRC_STOOL	OTU_309	0.92	0.001125198	Neutral	Bacteria	Firmicutes	Clostridia	Lachnospirales	Lachnospiraceae
CRC_STOOL	OTU_3118	0.68	0.000311841	Neutral	Bacteria	Firmicutes	Clostridia	Lachnospirales	Lachnospiraceae	Lachnospiraceae_NK4A136_group
CRC_STOOL	OTU_327	0.68	0.000719323	Neutral	Bacteria	Actinobacteriota	Actinobacteria	Bifidobacteriales	Bifidobacteriaceae	Bifidobacterium
CRC_STOOL	OTU_3342	0.64	0.000413109	Neutral	Bacteria	Bacteroidota	Bacteroidia	Bacteroidales	Bacteroidaceae	Bacteroides
CRC_STOOL	OTU_336	0.76	0.000604392	Neutral	Bacteria	Bacteroidota	Bacteroidia	Bacteroidales	Bacteroidaceae	Bacteroides
CRC_STOOL	OTU_341	0.92	0.002809781	Neutral	Bacteria	Proteobacteria	Gammaproteobacteria	Enterobacterales	Enterobacteriaceae	Escherichia-Shigella
CRC_STOOL	OTU_344	0.92	0.000962045	Neutral	Bacteria	Proteobacteria	Gammaproteobacteria	Enterobacterales	Enterobacteriaceae	Escherichia-Shigella
CRC_STOOL	OTU_35	0.96	0.003751733	Neutral	Bacteria	Firmicutes	Clostridia	Oscillospirales	Ruminococcaceae	Faecalibacterium
CRC_STOOL	OTU_353	0.72	0.000758705	Neutral	Bacteria	Bacteroidota	Bacteroidia	Bacteroidales	Marinifilaceae	Odoribacter	Odoribacter_splanchnicus
CRC_STOOL	OTU_354	0.64	0.000332737	Neutral	Bacteria	Firmicutes	Clostridia	Lachnospirales	Lachnospiraceae	Anaerostipes
CRC_STOOL	OTU_360	0.88	0.000820591	Neutral	Bacteria	Firmicutes	Clostridia	Lachnospirales	Lachnospiraceae	Dorea
CRC_STOOL	OTU_3625	0.76	0.00054974	Neutral	Bacteria	Proteobacteria	Gammaproteobacteria	Enterobacterales	Enterobacteriaceae	Escherichia-Shigella
CRC_STOOL	OTU_374	0.88	0.001152525	Neutral	Bacteria	Firmicutes	Clostridia	Oscillospirales	Oscillospiraceae	UCG-002	uncultured_organism
CRC_STOOL	OTU_376	0.92	0.001084209	Neutral	Bacteria	Firmicutes	Clostridia	Oscillospirales	Ruminococcaceae	Faecalibacterium
CRC_STOOL	OTU_378	0.76	0.000765939	Neutral	Bacteria	Bacteroidota	Bacteroidia	Bacteroidales	Tannerellaceae	Parabacteroides	Parabacteroides_merdae
CRC_STOOL	OTU_382	0.92	0.000926681	Neutral	Bacteria	Firmicutes	Clostridia	Lachnospirales	Lachnospiraceae	Lachnoclostridium
CRC_STOOL	OTU_3835	0.68	0.000306215	Neutral	Bacteria	Bacteroidota	Bacteroidia	Bacteroidales	Bacteroidaceae	Bacteroides
CRC_STOOL	OTU_384	0.8	0.000786835	Neutral	Bacteria	Actinobacteriota	Actinobacteria	Bifidobacteriales	Bifidobacteriaceae	Bifidobacterium
CRC_STOOL	OTU_39	0.88	0.00409733	Neutral	Bacteria	Bacteroidota	Bacteroidia	Bacteroidales	Bacteroidaceae	Bacteroides
CRC_STOOL	OTU_391	0.88	0.000604392	Neutral	Bacteria	Proteobacteria	Gammaproteobacteria	Enterobacterales	Enterobacteriaceae	Escherichia-Shigella
CRC_STOOL	OTU_392	0.8	0.001062509	Neutral	Bacteria	Bacteroidota	Bacteroidia	Bacteroidales	Bacteroidaceae	Bacteroides
CRC_STOOL	OTU_3944	0.68	0.000349615	Neutral	Bacteria	Bacteroidota	Bacteroidia	Bacteroidales	Tannerellaceae	Parabacteroides	Parabacteroides_merdae
CRC_STOOL	OTU_4	1	0.018949949	Neutral	Bacteria	Proteobacteria	Gammaproteobacteria	Enterobacterales	Enterobacteriaceae	Escherichia-Shigella
CRC_STOOL	OTU_40	0.88	0.003571701	Neutral	Bacteria	Firmicutes	Clostridia	Lachnospirales	Lachnospiraceae	Lachnospiraceae_NK4A136_group
CRC_STOOL	OTU_407	0.76	0.000819787	Neutral	Bacteria	Firmicutes	Clostridia	Oscillospirales	Oscillospiraceae	Colidextribacter
CRC_STOOL	OTU_412	0.92	0.000792461	Neutral	Bacteria	Firmicutes	Clostridia	Lachnospirales	Lachnospiraceae	Dorea
CRC_STOOL	OTU_4230	0.72	0.000706464	Neutral	Bacteria	Proteobacteria	Gammaproteobacteria	Enterobacterales	Enterobacteriaceae	Escherichia-Shigella
CRC_STOOL	OTU_4231	0.64	0.000388997	Neutral	Bacteria	Bacteroidota	Bacteroidia	Bacteroidales	Bacteroidaceae	Bacteroides	Bacteroides_vulgatus
CRC_STOOL	OTU_4234	0.88	0.00128353	Neutral	Bacteria	Proteobacteria	Gammaproteobacteria	Enterobacterales	Enterobacteriaceae	Escherichia-Shigella
CRC_STOOL	OTU_430	0.64	0.000562599	Neutral	Bacteria	Firmicutes	Clostridia	Lachnospirales	Lachnospiraceae	Roseburia
CRC_STOOL	OTU_4316	0.88	0.000743435	Neutral	Bacteria	Proteobacteria	Gammaproteobacteria	Enterobacterales	Enterobacteriaceae	Escherichia-Shigella
CRC_STOOL	OTU_4323	0.84	0.000594748	Neutral	Bacteria	Firmicutes	Clostridia	Oscillospirales	Oscillospiraceae	UCG-002	uncultured_organism
CRC_STOOL	OTU_435	0.76	0.000656634	Neutral	Bacteria	Bacteroidota	Bacteroidia	Bacteroidales	Bacteroidaceae	Bacteroides
CRC_STOOL	OTU_458	0.8	0.000753883	Neutral	Bacteria	Bacteroidota	Bacteroidia	Bacteroidales	Bacteroidaceae	Bacteroides
CRC_STOOL	OTU_472	0.76	0.000707268	Neutral	Bacteria	Firmicutes	Clostridia	Lachnospirales	Lachnospiraceae	Coprococcus
CRC_STOOL	OTU_4744	0.64	0.000282103	Neutral	Bacteria	Bacteroidota	Bacteroidia	Bacteroidales	Bacteroidaceae	Bacteroides
CRC_STOOL	OTU_4761	0.88	0.000693604	Neutral	Bacteria	Firmicutes	Clostridia	Oscillospirales	Ruminococcaceae	Faecalibacterium
CRC_STOOL	OTU_49	0.96	0.0034415	Neutral	Bacteria	Firmicutes	Clostridia	Oscillospirales	Ruminococcaceae	Faecalibacterium
CRC_STOOL	OTU_493	0.84	0.000732986	Neutral	Bacteria	Firmicutes	Clostridia	Lachnospirales	Lachnospiraceae	Dorea
CRC_STOOL	OTU_497	0.84	0.000931504	Neutral	Bacteria	Firmicutes	Clostridia	Oscillospirales	Oscillospiraceae	UCG-003
CRC_STOOL	OTU_5	0.88	0.01503024	Neutral	Bacteria	Bacteroidota	Bacteroidia	Bacteroidales	Bacteroidaceae	Bacteroides
CRC_STOOL	OTU_504	0.64	0.000257992	Neutral	Bacteria	Bacteroidota	Bacteroidia	Bacteroidales	Bacteroidaceae	Bacteroides
CRC_STOOL	OTU_506	0.88	0.001501336	Neutral	Bacteria	Firmicutes	Clostridia	Oscillospirales	Ruminococcaceae	Faecalibacterium
CRC_STOOL	OTU_5187	0.8	0.000410697	Neutral	Bacteria	Bacteroidota	Bacteroidia	Bacteroidales	Bacteroidaceae	Bacteroides
CRC_STOOL	OTU_521	0.8	0.001028753	Neutral	Bacteria	Firmicutes	Clostridia	Lachnospirales	Lachnospiraceae	Roseburia
CRC_STOOL	OTU_525	0.76	0.000601177	Neutral	Bacteria	Firmicutes	Clostridia	Lachnospirales	Lachnospiraceae	Coprococcus
CRC_STOOL	OTU_530	0.76	0.000667886	Neutral	Bacteria	Firmicutes	Clostridia	Lachnospirales	Lachnospiraceae	Dorea
CRC_STOOL	OTU_537	0.8	0.00098053	Neutral	Bacteria	Bacteroidota	Bacteroidia	Bacteroidales	Bacteroidaceae	Bacteroides
CRC_STOOL	OTU_54	0.92	0.001672527	Neutral	Bacteria	Bacteroidota	Bacteroidia	Bacteroidales	Bacteroidaceae	Bacteroides
CRC_STOOL	OTU_546	0.76	0.000546525	Neutral	Bacteria	Firmicutes	Clostridia	Lachnospirales	Lachnospiraceae	[Ruminococcus]_torques_group
CRC_STOOL	OTU_549	0.76	0.000397034	Neutral	Bacteria	Firmicutes	Clostridia	Lachnospirales	Lachnospiraceae	Lachnospiraceae_UCG-004
CRC_STOOL	OTU_565	0.68	0.000424361	Neutral	Bacteria	Firmicutes	Clostridia	Oscillospirales	Ruminococcaceae	Faecalibacterium
CRC_STOOL	OTU_586	0.64	0.000410697	Neutral	Bacteria	Firmicutes	Bacilli	Erysipelotrichales	Erysipelatoclostridiaceae	Erysipelotrichaceae_UCG-003
CRC_STOOL	OTU_5957	0.68	0.000320682	Neutral	Bacteria	Proteobacteria	Gammaproteobacteria	Enterobacterales	Enterobacteriaceae	Escherichia-Shigella
CRC_STOOL	OTU_599	0.76	0.000488658	Neutral	Bacteria	Firmicutes	Clostridia	Lachnospirales	Lachnospiraceae	Fusicatenibacter
CRC_STOOL	OTU_620	0.72	0.000479817	Neutral	Bacteria	Firmicutes	Clostridia	Lachnospirales	Lachnospiraceae
CRC_STOOL	OTU_622	0.76	0.000399445	Neutral	Bacteria	Firmicutes	Clostridia	Lachnospirales	Lachnospiraceae
CRC_STOOL	OTU_631	0.8	0.000417931	Neutral	Bacteria	Firmicutes	Clostridia	Lachnospirales	Lachnospiraceae
CRC_STOOL	OTU_635	0.76	0.000472583	Neutral	Bacteria	Firmicutes	Clostridia	Oscillospirales	Butyricicoccaceae	Butyricicoccus	Butyricicoccus_sp.
CRC_STOOL	OTU_638	0.72	0.000313448	Neutral	Bacteria	Bacteroidota	Bacteroidia	Bacteroidales	Bacteroidaceae	Bacteroides	Bacteroides_kribbi
CRC_STOOL	OTU_667	0.76	0.000661456	Neutral	Bacteria	Proteobacteria	Gammaproteobacteria	Enterobacterales	Enterobacteriaceae	Escherichia-Shigella
CRC_STOOL	OTU_678	0.64	0.000408286	Neutral	Bacteria	Firmicutes	Clostridia	Lachnospirales	Lachnospiraceae
CRC_STOOL	OTU_698	0.92	0.002112158	Neutral	Bacteria	Proteobacteria	Gammaproteobacteria	Enterobacterales	Enterobacteriaceae	Escherichia-Shigella
CRC_STOOL	OTU_708	0.76	0.000360063	Neutral	Bacteria	Firmicutes	Clostridia	Lachnospirales	Lachnospiraceae
CRC_STOOL	OTU_717	0.72	0.000307822	Neutral	Bacteria	Firmicutes	Clostridia	Lachnospirales	Lachnospiraceae	[Ruminococcus]_torques_group
CRC_STOOL	OTU_719	0.76	0.000429183	Neutral	Bacteria	Firmicutes	Clostridia	Lachnospirales	Lachnospiraceae	Lachnoclostridium
CRC_STOOL	OTU_728	0.92	0.002057506	Neutral	Bacteria	Proteobacteria	Gammaproteobacteria	Enterobacterales	Enterobacteriaceae	Escherichia-Shigella
CRC_STOOL	OTU_74	0.88	0.002203781	Neutral	Bacteria	Firmicutes	Clostridia	Lachnospirales	Lachnospiraceae	Lachnospiraceae_NK4A136_group
CRC_STOOL	OTU_768	0.76	0.000412305	Neutral	Bacteria	Firmicutes	Clostridia	Lachnospirales	Lachnospiraceae	Agathobacter
CRC_STOOL	OTU_774	0.8	0.000498302	Neutral	Bacteria	Bacteroidota	Bacteroidia	Bacteroidales	Bacteroidaceae	Bacteroides
CRC_STOOL	OTU_7835	0.68	0.000391408	Neutral	Bacteria	Proteobacteria	Gammaproteobacteria	Enterobacterales	Enterobacteriaceae	Escherichia-Shigella
CRC_STOOL	OTU_814	0.64	0.000431594	Neutral	Bacteria	Firmicutes	Clostridia	Lachnospirales	Lachnospiraceae	GCA-900066575
CRC_STOOL	OTU_822	0.72	0.000608411	Neutral	Bacteria	Proteobacteria	Gammaproteobacteria	Burkholderiales	Sutterellaceae	Parasutterella
CRC_STOOL	OTU_84	0.88	0.002768792	Neutral	Bacteria	Firmicutes	Clostridia	Lachnospirales	Lachnospiraceae	Agathobacter
CRC_STOOL	OTU_848	0.8	0.000483835	Neutral	Bacteria	Firmicutes	Clostridia	Lachnospirales	Lachnospiraceae	Lachnospiraceae_NK4A136_group
CRC_STOOL	OTU_852	0.64	0.000452491	Neutral	Bacteria	Bacteroidota	Bacteroidia	Bacteroidales	Bacteroidaceae	Bacteroides
CRC_STOOL	OTU_89	0.88	0.002126625	Neutral	Bacteria	Firmicutes	Clostridia	Oscillospirales	Oscillospiraceae	UCG-002	uncultured_organism
CRC_STOOL	OTU_913	0.88	0.000689586	Neutral	Bacteria	Firmicutes	Clostridia	Oscillospirales	Ruminococcaceae	Subdoligranulum
CRC_STOOL	OTU_917	0.88	0.000583496	Neutral	Bacteria	Firmicutes	Clostridia	Oscillospirales	Ruminococcaceae	Faecalibacterium
CRC_STOOL	OTU_9219	0.64	0.000647793	Neutral	Bacteria	Proteobacteria	Gammaproteobacteria	Enterobacterales	Enterobacteriaceae	Escherichia-Shigella
CRC_STOOL	OTU_925	0.92	0.000926681	Neutral	Bacteria	Firmicutes	Clostridia	Oscillospirales	Ruminococcaceae	Faecalibacterium
CRC_STOOL	OTU_931	0.64	0.000250759	Neutral	Bacteria	Firmicutes	Clostridia	Lachnospirales	Lachnospiraceae	Lachnoclostridium
CRC_STOOL	OTU_936	0.84	0.000822199	Neutral	Bacteria	Firmicutes	Clostridia	Oscillospirales	Oscillospiraceae	UCG-003
CRC_STOOL	OTU_94	1	0.010538287	Neutral	Bacteria	Proteobacteria	Gammaproteobacteria	Enterobacterales	Enterobacteriaceae	Escherichia-Shigella
CRC_STOOL	OTU_949	0.8	0.000706464	Neutral	Bacteria	Proteobacteria	Gammaproteobacteria	Enterobacterales	Enterobacteriaceae	Escherichia-Shigella
CRC_STOOL	OTU_95	0.84	0.001210392	Neutral	Bacteria	Firmicutes	Clostridia	Lachnospirales	Lachnospiraceae	Roseburia
CRC_STOOL	OTU_967	0.8	0.00065583	Neutral	Bacteria	Firmicutes	Clostridia	Lachnospirales	Lachnospiraceae	Lachnospiraceae_NK4A136_group
HC	OTU_1009	0.633333333	0.000504951	Neutral	Bacteria	Firmicutes	Negativicutes	Veillonellales-Selenomonadales	Veillonellaceae	Veillonella
HC	OTU_104	0.666666667	0.000702444	Neutral	Bacteria	Firmicutes	Negativicutes	Veillonellales-Selenomonadales	Veillonellaceae	Veillonella
HC	OTU_1212	0.633333333	0.000339126	Neutral	Bacteria	Firmicutes	Negativicutes	Veillonellales-Selenomonadales	Veillonellaceae	Veillonella
HC	OTU_1213	0.733333333	0.000637786	Neutral	Bacteria	Firmicutes	Bacilli	Lactobacillales	Streptococcaceae	Streptococcus
HC	OTU_136	0.566666667	0.000644824	Neutral	Bacteria	Campilobacterota	Campylobacteria	Campylobacterales	Campylobacteraceae	Campylobacter	Campylobacter_concisus
HC	OTU_141	0.833333333	0.001305042	Neutral	Bacteria	Firmicutes	Bacilli	Lactobacillales	Streptococcaceae	Streptococcus
HC	OTU_1725	0.566666667	0.000502751	Neutral	Bacteria	Proteobacteria	Gammaproteobacteria	Enterobacterales	Enterobacteriaceae	Escherichia-Shigella
HC	OTU_1822	0.7	0.000599519	Neutral	Bacteria	Proteobacteria	Gammaproteobacteria	Pasteurellales	Pasteurellaceae	Haemophilus
HC	OTU_194	0.6	0.000622831	Neutral	Bacteria	Firmicutes	Negativicutes	Veillonellales-Selenomonadales	Veillonellaceae	Veillonella
HC	OTU_210	0.566666667	0.000533101	Neutral	Bacteria	Firmicutes	Negativicutes	Veillonellales-Selenomonadales	Veillonellaceae	Veillonella
HC	OTU_221	0.566666667	0.00050583	Neutral	Bacteria	Firmicutes	Negativicutes	Veillonellales-Selenomonadales	Veillonellaceae	Veillonella
HC	OTU_262	0.566666667	0.000504951	Neutral	Bacteria	Firmicutes	Negativicutes	Veillonellales-Selenomonadales	Veillonellaceae	Veillonella
HC	OTU_2638	0.566666667	0.000289423	Neutral	Bacteria	Firmicutes	Bacilli	Lactobacillales	Streptococcaceae	Streptococcus
HC	OTU_264	0.666666667	0.000523864	Neutral	Bacteria	Firmicutes	Negativicutes	Veillonellales-Selenomonadales	Veillonellaceae	Veillonella
HC	OTU_278	0.7	0.00071652	Neutral	Bacteria	Firmicutes	Negativicutes	Veillonellales-Selenomonadales	Veillonellaceae	Veillonella
HC	OTU_300	0.666666667	0.000392348	Neutral	Bacteria	Proteobacteria	Gammaproteobacteria	Pasteurellales	Pasteurellaceae	Haemophilus
HC	OTU_3333	0.733333333	0.000719159	Neutral	Bacteria	Firmicutes	Bacilli	Lactobacillales	Streptococcaceae	Streptococcus	Streptococcus_salivarius
HC	OTU_3999	0.633333333	0.000385311	Neutral	Bacteria	Proteobacteria	Gammaproteobacteria	Pasteurellales	Pasteurellaceae	Haemophilus
HC	OTU_409	0.566666667	0.000287224	Neutral	Bacteria	Firmicutes	Negativicutes	Veillonellales-Selenomonadales	Veillonellaceae	Veillonella
HC	OTU_417	0.633333333	0.000468003	Neutral	Bacteria	Firmicutes	Negativicutes	Veillonellales-Selenomonadales	Veillonellaceae	Veillonella
HC	OTU_42	0.6	0.000466683	Neutral	Bacteria	Firmicutes	Bacilli	Lactobacillales	Streptococcaceae	Streptococcus
HC	OTU_43	0.633333333	0.000424897	Neutral	Bacteria	Firmicutes	Bacilli	Lactobacillales	Streptococcaceae	Streptococcus
HC	OTU_5582	0.633333333	0.0005353	Neutral	Bacteria	Proteobacteria	Gammaproteobacteria	Pasteurellales	Pasteurellaceae	Haemophilus
HC	OTU_563	0.566666667	0.000402905	Neutral	Bacteria	Firmicutes	Negativicutes	Veillonellales-Selenomonadales	Veillonellaceae	Veillonella
HC	OTU_884	0.6	0.000367277	Neutral	Bacteria	Firmicutes	Bacilli	Lactobacillales	Streptococcaceae	Streptococcus
HC	OTU_8945	0.566666667	0.00062679	Neutral	Bacteria	Firmicutes	Bacilli	Lactobacillales	Streptococcaceae	Streptococcus
HC	OTU_973	0.7	0.000906096	Neutral	Bacteria	Firmicutes	Negativicutes	Veillonellales-Selenomonadales	Veillonellaceae	Veillonella
HC	OTU_98	0.633333333	0.000772381	Neutral	Bacteria	Firmicutes	Bacilli	Lactobacillales	Streptococcaceae	Streptococcus
CRC	OTU_1009	0.5625	0.000632924	Neutral	Bacteria	Firmicutes	Negativicutes	Veillonellales-Selenomonadales	Veillonellaceae	Veillonella
CRC	OTU_1046	0.541666667	0.000498553	Neutral	Bacteria	Firmicutes	Bacilli	Lactobacillales	Streptococcaceae	Streptococcus
CRC	OTU_1053	0.5	0.000350787	Neutral	Bacteria	Firmicutes	Bacilli	Lactobacillales	Streptococcaceae	Streptococcus
CRC	OTU_110	0.520833333	0.000571808	Neutral	Bacteria	Firmicutes	Bacilli	Staphylococcales	Gemellaceae	Gemella
CRC	OTU_1161	0.5	0.000355392	Neutral	Bacteria	Proteobacteria	Gammaproteobacteria	Enterobacterales	Enterobacteriaceae	Escherichia-Shigella
CRC	OTU_1172	0.458333333	0.000429484	Neutral	Bacteria	Bacteroidota	Bacteroidia	Bacteroidales	Prevotellaceae	Prevotella	Prevotella_melaninogenica
CRC	OTU_128	0.520833333	0.00059232	Neutral	Bacteria	Firmicutes	Bacilli	Lactobacillales	Streptococcaceae	Streptococcus
CRC	OTU_1346	0.458333333	0.000354973	Neutral	Bacteria	Bacteroidota	Bacteroidia	Bacteroidales	Prevotellaceae	Prevotella	Prevotella_melaninogenica
CRC	OTU_1464	0.458333333	0.000444554	Neutral	Bacteria	Bacteroidota	Bacteroidia	Bacteroidales	Prevotellaceae	Prevotella	Prevotella_histicola
CRC	OTU_1499	0.541666667	0.000555902	Neutral	Bacteria	Firmicutes	Bacilli	Lactobacillales	Streptococcaceae	Streptococcus
CRC	OTU_1580	0.458333333	0.000294276	Neutral	Bacteria	Proteobacteria	Gammaproteobacteria	Pasteurellales	Pasteurellaceae	Haemophilus
CRC	OTU_159	0.5625	0.000480135	Neutral	Bacteria	Campilobacterota	Campylobacteria	Campylobacterales	Campylobacteraceae	Campylobacter	Campylobacter_concisus
CRC	OTU_162	0.520833333	0.000519902	Neutral	Bacteria	Firmicutes	Bacilli	Lactobacillales	Streptococcaceae	Streptococcus
CRC	OTU_1674	0.6875	0.000650505	Neutral	Bacteria	Firmicutes	Bacilli	Lactobacillales
CRC	OTU_1716	0.583333333	0.000383438	Neutral	Bacteria	Firmicutes	Bacilli	Lactobacillales	Streptococcaceae	Streptococcus
CRC	OTU_1748	0.583333333	0.000412322	Neutral	Bacteria	Firmicutes	Bacilli	Lactobacillales	Streptococcaceae	Streptococcus
CRC	OTU_175	0.479166667	0.000421112	Neutral	Bacteria	Firmicutes	Negativicutes	Veillonellales-Selenomonadales	Selenomonadaceae	Selenomonas	Selenomonas_sp.
CRC	OTU_180	0.583333333	0.000698644	Neutral	Bacteria	Firmicutes	Negativicutes	Veillonellales-Selenomonadales	Veillonellaceae	Megasphaera	Megasphaera_micronuciformis
CRC	OTU_183	0.729166667	0.00092134	Neutral	Bacteria	Proteobacteria	Gammaproteobacteria	Pasteurellales	Pasteurellaceae	Haemophilus
CRC	OTU_1877	0.604166667	0.000557576	Neutral	Bacteria	Firmicutes	Negativicutes	Veillonellales-Selenomonadales	Veillonellaceae	Veillonella
CRC	OTU_1901	0.5	0.000396833	Neutral	Bacteria	Proteobacteria	Gammaproteobacteria	Burkholderiales	Neisseriaceae	Neisseria
CRC	OTU_1909	0.5	0.000303904	Neutral	Bacteria	Firmicutes	Bacilli	Lactobacillales	Streptococcaceae	Streptococcus
CRC	OTU_194	0.583333333	0.000567204	Neutral	Bacteria	Firmicutes	Negativicutes	Veillonellales-Selenomonadales	Veillonellaceae	Veillonella
CRC	OTU_1943	0.604166667	0.000414415	Neutral	Bacteria	Firmicutes	Negativicutes	Veillonellales-Selenomonadales	Veillonellaceae	Veillonella
CRC	OTU_195	0.458333333	0.000416089	Neutral	Bacteria	Bacteroidota	Bacteroidia	Bacteroidales	Prevotellaceae	Prevotella	Prevotella_melaninogenica
CRC	OTU_2012	0.5	0.000572227	Neutral	Bacteria	Proteobacteria	Gammaproteobacteria	Burkholderiales	Neisseriaceae	Neisseria
CRC	OTU_2014	0.583333333	0.000348694	Neutral	Bacteria	Firmicutes	Bacilli	Lactobacillales	Carnobacteriaceae	Granulicatella
CRC	OTU_207	0.5	0.000504832	Neutral	Bacteria	Proteobacteria	Gammaproteobacteria	Enterobacterales	Enterobacteriaceae	Escherichia-Shigella
CRC	OTU_208	0.5	0.000399345	Neutral	Bacteria	Bacteroidota	Bacteroidia	Bacteroidales	Prevotellaceae	Prevotella	Prevotella_melaninogenica
CRC	OTU_210	0.604166667	0.000525344	Neutral	Bacteria	Firmicutes	Negativicutes	Veillonellales-Selenomonadales	Veillonellaceae	Veillonella
CRC	OTU_212	0.625	0.000482228	Neutral	Bacteria	Firmicutes	Negativicutes	Veillonellales-Selenomonadales	Veillonellaceae	Veillonella
CRC	OTU_2126	0.520833333	0.00029302	Neutral	Bacteria	Firmicutes	Bacilli	Lactobacillales	Streptococcaceae	Streptococcus
CRC	OTU_2175	0.604166667	0.000642971	Neutral	Bacteria	Firmicutes	Negativicutes	Veillonellales-Selenomonadales	Veillonellaceae	Veillonella
CRC	OTU_218	0.520833333	0.000632924	Neutral	Bacteria	Firmicutes	Bacilli	Staphylococcales	Gemellaceae	Gemella
CRC	OTU_221	0.625	0.000467158	Neutral	Bacteria	Firmicutes	Negativicutes	Veillonellales-Selenomonadales	Veillonellaceae	Veillonella
CRC	OTU_224	0.604166667	0.000393066	Neutral	Bacteria	Firmicutes	Negativicutes	Veillonellales-Selenomonadales	Veillonellaceae	Veillonella
CRC	OTU_2241	0.583333333	0.000350369	Neutral	Bacteria	Firmicutes	Negativicutes	Veillonellales-Selenomonadales	Veillonellaceae	Veillonella
CRC	OTU_231	0.583333333	0.000516135	Neutral	Bacteria	Proteobacteria	Gammaproteobacteria	Pasteurellales	Pasteurellaceae	Haemophilus
CRC	OTU_239	0.479166667	0.000391392	Neutral	Bacteria	Firmicutes	Clostridia	Oscillospirales	Ruminococcaceae	Faecalibacterium
CRC	OTU_254	0.5625	0.000563855	Neutral	Bacteria	Actinobacteriota	Actinobacteria	Bifidobacteriales	Bifidobacteriaceae	Bifidobacterium
CRC	OTU_2574	0.541666667	0.000318555	Neutral	Bacteria	Firmicutes	Bacilli	Lactobacillales	Streptococcaceae	Streptococcus	Streptococcus_parasanguinis
CRC	OTU_261	0.5625	0.000598599	Neutral	Bacteria	Firmicutes	Bacilli	Lactobacillales	Streptococcaceae	Streptococcus
CRC	OTU_262	0.583333333	0.000474274	Neutral	Bacteria	Firmicutes	Negativicutes	Veillonellales-Selenomonadales	Veillonellaceae	Veillonella
CRC	OTU_263	0.458333333	0.000536646	Neutral	Bacteria	Bacteroidota	Bacteroidia	Bacteroidales	Prevotellaceae	Prevotella	Prevotella_salivae
CRC	OTU_264	0.729166667	0.001049013	Neutral	Bacteria	Firmicutes	Negativicutes	Veillonellales-Selenomonadales	Veillonellaceae	Veillonella
CRC	OTU_267	0.625	0.000482646	Neutral	Bacteria	Firmicutes	Negativicutes	Veillonellales-Selenomonadales	Veillonellaceae	Veillonella
CRC	OTU_268	0.458333333	0.000451251	Neutral	Bacteria	Bacteroidota	Bacteroidia	Bacteroidales	Prevotellaceae	Prevotella	Prevotella_melaninogenica
CRC	OTU_2803	0.520833333	0.000444554	Neutral	Bacteria	Firmicutes	Bacilli	Lactobacillales	Streptococcaceae	Streptococcus
CRC	OTU_2825	0.458333333	0.000503158	Neutral	Bacteria	Firmicutes	Bacilli	Lactobacillales	Streptococcaceae	Streptococcus
CRC	OTU_287	0.541666667	0.000642552	Neutral	Bacteria	Firmicutes	Bacilli	Lactobacillales	Streptococcaceae	Streptococcus
CRC	OTU_2878	0.479166667	0.00041567	Neutral	Bacteria	Bacteroidota	Bacteroidia	Bacteroidales	Prevotellaceae	Prevotella	Prevotella_melaninogenica
CRC	OTU_300	0.708333333	0.00063418	Neutral	Bacteria	Proteobacteria	Gammaproteobacteria	Pasteurellales	Pasteurellaceae	Haemophilus
CRC	OTU_3051	0.541666667	0.000644226	Neutral	Bacteria	Firmicutes	Bacilli	Lactobacillales	Streptococcaceae	Streptococcus
CRC	OTU_3100	0.458333333	0.000248649	Neutral	Bacteria	Actinobacteriota	Actinobacteria	Micrococcales	Micrococcaceae	Rothia
CRC	OTU_3114	0.625	0.000416926	Neutral	Bacteria	Firmicutes	Bacilli	Lactobacillales	Carnobacteriaceae	Granulicatella
CRC	OTU_3196	0.458333333	0.000455019	Neutral	Bacteria	Bacteroidota	Bacteroidia	Bacteroidales	Prevotellaceae	Prevotella	Prevotella_salivae
CRC	OTU_323	0.645833333	0.000480135	Neutral	Bacteria	Firmicutes	Negativicutes	Veillonellales-Selenomonadales	Veillonellaceae	Veillonella
CRC	OTU_334	0.645833333	0.000471344	Neutral	Bacteria	Firmicutes	Negativicutes	Veillonellales-Selenomonadales	Veillonellaceae	Veillonella
CRC	OTU_3416	0.583333333	0.000527018	Neutral	Bacteria	Firmicutes	Bacilli	Lactobacillales	Streptococcaceae	Streptococcus
CRC	OTU_3420	0.479166667	0.000419019	Neutral	Bacteria	Firmicutes	Negativicutes	Veillonellales-Selenomonadales	Veillonellaceae	Veillonella
CRC	OTU_363	0.479166667	0.000499809	Neutral	Bacteria	Firmicutes	Bacilli	Erysipelotrichales	Erysipelotrichaceae	Solobacterium	uncultured_organism
CRC	OTU_369	0.520833333	0.000346183	Neutral	Bacteria	Proteobacteria	Gammaproteobacteria	Pasteurellales	Pasteurellaceae	Haemophilus
CRC	OTU_3723	0.458333333	0.000385113	Neutral	Bacteria	Bacteroidota	Bacteroidia	Bacteroidales	Prevotellaceae	Prevotella	Prevotella_melaninogenica
CRC	OTU_3769	0.458333333	0.000270416	Neutral	Bacteria	Proteobacteria	Gammaproteobacteria	Burkholderiales	Neisseriaceae	Neisseria
CRC	OTU_384	0.5625	0.000431577	Neutral	Bacteria	Actinobacteriota	Actinobacteria	Bifidobacteriales	Bifidobacteriaceae	Bifidobacterium
CRC	OTU_394	0.5625	0.000333625	Neutral	Bacteria	Fusobacteriota	Fusobacteriia	Fusobacteriales	Leptotrichiaceae	Leptotrichia	Leptotrichia_hongkongensis
CRC	OTU_405	0.541666667	0.000496879	Neutral	Bacteria	Firmicutes	Clostridia	Oscillospirales	Ruminococcaceae	Faecalibacterium
CRC	OTU_406	0.5	0.000446647	Neutral	Bacteria	Firmicutes	Bacilli	Staphylococcales	Gemellaceae	Gemella	uncultured_bacterium
CRC	OTU_409	0.6875	0.000584785	Neutral	Bacteria	Firmicutes	Negativicutes	Veillonellales-Selenomonadales	Veillonellaceae	Veillonella
CRC	OTU_417	0.625	0.000506088	Neutral	Bacteria	Firmicutes	Negativicutes	Veillonellales-Selenomonadales	Veillonellaceae	Veillonella
CRC	OTU_4359	0.5	0.000428228	Neutral	Bacteria	Proteobacteria	Gammaproteobacteria	Pasteurellales	Pasteurellaceae	Haemophilus
CRC	OTU_436	0.458333333	0.000294276	Neutral	Bacteria	Firmicutes	Clostridia	Lachnospirales	Lachnospiraceae	Lachnoanaerobaculum
CRC	OTU_4452	0.458333333	0.000234416	Neutral	Bacteria	Firmicutes	Bacilli	Lactobacillales	Streptococcaceae	Streptococcus
CRC	OTU_446	0.458333333	0.000232323	Neutral	Bacteria	Fusobacteriota	Fusobacteriia	Fusobacteriales	Fusobacteriaceae	Fusobacterium
CRC	OTU_482	0.479166667	0.000426973	Neutral	Bacteria	Proteobacteria	Gammaproteobacteria	Burkholderiales	Neisseriaceae	Neisseria
CRC	OTU_483	0.458333333	0.0002633	Neutral	Bacteria	Actinobacteriota	Actinobacteria	Actinomycetales	Actinomycetaceae	Actinomyces	Schaalia_odontolytica
CRC	OTU_484	0.5625	0.000330694	Neutral	Bacteria	Firmicutes	Bacilli	Lactobacillales	Streptococcaceae	Streptococcus
CRC	OTU_490	0.520833333	0.000518646	Neutral	Bacteria	Firmicutes	Bacilli	Lactobacillales	Streptococcaceae	Streptococcus
CRC	OTU_492	0.5625	0.000404787	Neutral	Bacteria	Firmicutes	Bacilli	Lactobacillales	Carnobacteriaceae	Granulicatella
CRC	OTU_4929	0.604166667	0.000395578	Neutral	Bacteria	Firmicutes	Bacilli	Lactobacillales	Streptococcaceae	Streptococcus
CRC	OTU_499	0.5625	0.000398089	Neutral	Bacteria	Firmicutes	Bacilli	Lactobacillales	Streptococcaceae	Streptococcus
CRC	OTU_512	0.520833333	0.000558832	Neutral	Bacteria	Firmicutes	Bacilli	Lactobacillales	Streptococcaceae	Streptococcus
CRC	OTU_514	0.5625	0.000336555	Neutral	Bacteria	Firmicutes	Bacilli	Lactobacillales	Carnobacteriaceae	Granulicatella
CRC	OTU_519	0.479166667	0.000271253	Neutral	Bacteria	Firmicutes	Bacilli	Lactobacillales	Aerococcaceae	Abiotrophia	uncultured_bacterium
CRC	OTU_524	0.5	0.000318136	Neutral	Bacteria	Proteobacteria	Gammaproteobacteria	Burkholderiales	Neisseriaceae	Neisseria
CRC	OTU_529	0.583333333	0.00059232	Neutral	Bacteria	Firmicutes	Bacilli	Lactobacillales	Streptococcaceae	Streptococcus
CRC	OTU_544	0.5625	0.000430321	Neutral	Bacteria	Firmicutes	Negativicutes	Veillonellales-Selenomonadales	Veillonellaceae	Megasphaera	Megasphaera_micronuciformis
CRC	OTU_548	0.5625	0.000395996	Neutral	Bacteria	Firmicutes	Bacilli	Lactobacillales	Streptococcaceae	Streptococcus
CRC	OTU_5567	0.5	0.000296788	Neutral	Bacteria	Firmicutes	Bacilli	Lactobacillales	Streptococcaceae	Streptococcus
CRC	OTU_568	0.583333333	0.000473437	Neutral	Bacteria	Proteobacteria	Gammaproteobacteria	Pasteurellales	Pasteurellaceae	Haemophilus
CRC	OTU_5753	0.458333333	0.000279207	Neutral	Bacteria	Firmicutes	Bacilli	Staphylococcales	Gemellaceae	Gemella
CRC	OTU_576	0.520833333	0.000287579	Neutral	Bacteria	Firmicutes	Bacilli	Staphylococcales	Gemellaceae	Gemella
CRC	OTU_583	0.458333333	0.000242788	Neutral	Bacteria	Proteobacteria	Gammaproteobacteria	Burkholderiales	Neisseriaceae	Neisseria
CRC	OTU_590	0.520833333	0.000325253	Neutral	Bacteria	Firmicutes	Bacilli	Lactobacillales	Streptococcaceae	Streptococcus
CRC	OTU_6115	0.5625	0.000627482	Neutral	Bacteria	Firmicutes	Bacilli	Lactobacillales	Streptococcaceae	Streptococcus	Streptococcus_salivarius
CRC	OTU_653	0.5	0.000569715	Neutral	Bacteria	Proteobacteria	Gammaproteobacteria	Pasteurellales	Pasteurellaceae	Haemophilus
CRC	OTU_771	0.541666667	0.000444135	Neutral	Bacteria	Firmicutes	Negativicutes	Veillonellales-Selenomonadales	Veillonellaceae	Megasphaera	Megasphaera_micronuciformis
CRC	OTU_779	0.5625	0.000423205	Neutral	Bacteria	Campilobacterota	Campylobacteria	Campylobacterales	Campylobacteraceae	Campylobacter	Campylobacter_concisus
CRC	OTU_780	0.458333333	0.000240277	Neutral	Bacteria	Bacteroidota	Bacteroidia	Bacteroidales	Prevotellaceae	Prevotella	Prevotella_salivae
CRC	OTU_808	0.5625	0.000405624	Neutral	Bacteria	Firmicutes	Negativicutes	Veillonellales-Selenomonadales	Veillonellaceae	Veillonella
CRC	OTU_835	0.5	0.000520321	Neutral	Bacteria	Actinobacteriota	Actinobacteria	Micrococcales	Micrococcaceae	Rothia
CRC	OTU_858	0.520833333	0.000292183	Neutral	Bacteria	Firmicutes	Bacilli	Lactobacillales	Streptococcaceae	Streptococcus
CRC	OTU_884	0.520833333	0.00032609	Neutral	Bacteria	Firmicutes	Bacilli	Lactobacillales	Streptococcaceae	Streptococcus
CRC	OTU_888	0.520833333	0.000376322	Neutral	Bacteria	Firmicutes	Negativicutes	Veillonellales-Selenomonadales	Veillonellaceae	Veillonella
CRC	OTU_941	0.583333333	0.000423205	Neutral	Bacteria	Firmicutes	Bacilli	Lactobacillales	Streptococcaceae	Streptococcus
CRC	OTU_99	0.541666667	0.00057432	Neutral	Bacteria	Firmicutes	Bacilli	Lactobacillales	Streptococcaceae	Streptococcus
